# Supplementary material for: Thirty novel sequence variants impacting human intracranial volume
Source: Brain Commun. 2022 Oct 25;4(6):fcac271. doi: 10.1093/braincomms/fcac271 (PMC9677475; doi:10.1093/braincomms/fcac271)
Supplement: fcac271_Supplementary_Data [file fcac271_supplementary_data.zip]

Archive with 3 entries (3 files):
- Supplementary_figures_and_locus_plots_Nawaz_MS_30082022.pdf
- Supplementary_table_legends.pdf
- Supplementary_tables.xlsx
