# Supplementary material for: Thirty novel sequence variants impacting human intracranial volume
Source: Brain Commun. 2022 Oct 25;4(6):fcac271. doi: 10.1093/braincomms/fcac271 (PMC9677475; doi:10.1093/braincomms/fcac271)
Supplement: fcac271_Supplementary_Data [file fcac271_supplementary_data.zip › Supplementary_tables.xlsx]

## Sheet: Suppl_Tabl_1_BrainVol_variants
Summary statistics of 64 Intracranial Volume associated variants (30 novel and 34 known associations) in the meta-analysis (N = 79,174).
EA is effect allele, OA is other allele, EAF is effect allele frequency in percentage, coding effect is estimated effect by effect allele.
P is p-value for association, Beta is effect estimate in standard deviation, Phet is p-value for heterogenity of meta-analysis, I2 is phenotypic variance due to heterogenity.
SE is for standard error, r2 is a measure of LD with known variant in the loci, PMID is for pubmed ID for known variant.
Candidate gene are genes reported based on cis-eQTL, pQTL (cis/trans), and coding variants.
R2% is the measure of phenotypic variance in percentage explained by respective variant, computed through this formula: (2×EAF×(1-EAF) × β2)*100 (PMID: 31840077)
															Meta-Analysis (N = 79,174)						deCODE GWAS SS (N = 15,497)					UKB GWAS SS (N = 37 ,100)					ENIGMA+EGGC GWAS SS (N = 26,577)					Association source
Intracranial Volume variants									Candidate Gene
Locus	canonicalID	rsID	Chr	Pos_hg38	EA	OA	EAF		coding Gene	eQTL Genes (cis)	pQTL (cis/trans)		coding_effect		P	Beta	R2%	Phet	I2		P	Beta	EAF	SE		P	Beta	EAF	SE		P	Beta	EAF	SE		Known_Markers_in_loci	r2	PMID	Novel_or_Known	known_assoc
1q21.3	chr1:154162969_T_C	rs4446955	chr1	154162969	C	T	16.131		.	.	.		3_prime_UTR_variant		4.29e-10	0.04230	0.0484143	0.712	0.000		0.056	0.03088	17.43	0.01616		1.58e-06	0.04639	18.08	0.00966		0.00032	0.04224	16.31	0.01174		.	.	.	Novel	.
1p36.12	chr1:23173028_G_A	rs148113724	chr1	23173028	A	G	16.620		.	KDM1A;LUZP1	.		upstream_gene_variant		1.11e-10	-0.04400	0.0536572	0.603	0.000		0.000617	-0.05837	15.40	0.01705		6.94e-05	-0.03872	17.73	0.00973		0.000104	-0.04487	16.96	0.01156		.	.	.	Novel	.
1q44	chr1:243578639_T_C	rs12408455	chr1	243578639	C	T	18.589		.	.	.		intron_variant		7.14e-12	0.04440	0.0596671	0.674	0.000		0.0233	0.03288	23.42	0.01450		9.79e-07	0.04675	18.62	0.00955		1.56e-05	0.04786	18.90	0.01108		rs10927041;rs2168812	0.999897;0.982301	33154357;30664637	Known	.
1q44	chr1:244659160_A_G	rs10927290	chr1	244659160	A	G	16.163		.	.	.		intron_variant		1.66e-09	-0.0411	0.0457795	0.132	50.687		0.0018	-0.04712	20.33	0.01523		0.00409	-0.02784	18.48	0.00969		2.2e-06	-0.05877	18.40	0.01242		.	.	.	Novel	.
1p34.2	chr1:39914309_T_C	rs12124681	chr1	39914309	C	T	13.447		MYCL*;chr1:39897382:SG;0.8312	TRIT1	.		intergenic_variant		4.89e-10	-0.04730	0.0520787	0.961	0.000		0.00535	-0.05170	12.98	0.01856		1.84e-05	-0.04729	13.18	0.01104		0.000366	-0.04537	13.41	0.01273		.	.	.	Novel	.
1p32.3	chr1:50466544_G_A	rs115154906	chr1	50466544	A	G	3.106		.	.	.		intron_variant		1.87e-11	-0.10550	0.0669936	0.64	0.000		0.0178	-0.08519	2.98	0.03594		1.39e-05	-0.09975	2.74	0.02296		3.55e-06	-0.12472	2.69	0.02690		.	.	.	Novel	.
10q24.33	chr10:103410892_G_T	rs11191683	chr10	103410892	T	G	31.855		.	USMG5;PDCD11	.		intron_variant		7.27e-26	0.05750	0.143541	0.963	0.000		9.01e-06	0.05762	33.06	0.01298		2.19e-12	0.05603	31.64	0.00798		1.09e-10	0.05938	33.34	0.00920		rs1628768	0.651158	33154357	Known	intracranial_volume_measurement,1E-9,30818988
10q25.2	chr10:110202344_T_C	rs61882777	chr10	110202344	C	T	10.502		.	.	.		intergenic_variant		6.6e-06	-0.04010	0.0302276	0.535	0.000		0.0584	-0.04095	8.82	0.02164		0.0219	-0.03016	8.90	0.01315		0.000362	-0.05212	9.76	0.01461		rs148974918	0.382999	30664637	Known	.
10q23.31	chr10:87877925_T_C	rs72814160	chr10	87877925	C	T	4.098		.	.	.		intron_variant		3.95e-10	0.07700	0.0466027	0.85	0.000		0.0305	0.06417	4.51	0.02966		1.55e-05	0.07619	4.59	0.01763		5.97e-05	0.08480	4.41	0.02113		.	.	.	Novel	.
10q23.31	chr10:87999551_T_C	rs559270	chr10	87999551	C	T	41.419		.	.	.		intergenic_variant		2.56e-12	-0.03680	0.0657176	0.426	0.000		0.0583	-0.02349	40.27	0.01241		3.17e-08	-0.04247	38.05	0.00768		4.81e-05	-0.03592	40.49	0.00884		rs478839	0.958622	33154357	Known	.
11p15.5	chr11:1489987_G_A	rs2334552	chr11	1489987	A	G	19.997		.	.	.		upstream_gene_variant		8.93e-14	0.04810	0.0740272	0.328	10.192		0.0156	0.03711	20.26	0.01534		6.66e-10	0.05835	19.15	0.00945		0.000198	0.04018	20.22	0.01080		.	.	.	Novel	.
12q23.2	chr12:102527518_T_C	rs11111293	chr12	102527518	C	T	22.188		.	.	.		intergenic_variant		4.85e-13	-0.04440	0.0680708	0.0607	64.304		0.257	-0.01632	24.31	0.01439		4.12e-07	-0.04514	22.14	0.00892		2.65e-08	-0.05846	21.92	0.01051		rs17797222	0.955462	32540950	Known	.
10q23.3	chr12:106083027_T_C	rs12146713	chr12	106083027	C	T	8.272		.	.	.		intron_variant		2.84e-11	0.05890	0.0526469	0.294	18.403		0.00462	0.05999	9.37	0.02118		1.65e-08	0.07120	9.51	0.01261		0.00888	0.04013	8.77	0.01534		rs12146713	1	31676860	Known	lateral_ventricle_volume_measurement,3E-13,30258056
12q24.31	chr12:123184688_C_T	rs1790135	chr12	123184688	C	T	23.749		.	MPHOSPH9;PITPNM2;ABCB9;C12orf65;CDK2AP1;OGFOD2;KMT5A;RP11-282O18	.		intron_variant		4.24e-08	0.03190	0.0368555	0.297	17.589		0.00289	0.04112	27.35	0.01380		1.23e-05	0.03783	24.40	0.00865		0.0346	0.02017	36.56	0.00954		rs28675824	0.840357	33154357	Known	.
12p13.1	chr12:12718165_T_G	rs2066827	chr12	12718165	G	T	23.183		CDKN1B	.	.		NP_004055.1:p.Val109Gly		2.99e-14	-0.04880	0.0848197	0.738	0.000		0.00402	-0.04068	25.60	0.01414		8.24e-08	-0.04853	22.88	0.00905		3.87e-06	-0.05507	22.78	0.01192		rs2066827	1	30664637,33154357	Known	prostate_carcinoma,2E-9,29892016
12p13.32	chr12:4290945_C_T	rs3217870	chr12	4290945	C	T	38.723		.	.	.		intron_variant		4.66e-08	0.02870	0.0390895	0.458	0.000		0.217	0.01535	40.77	0.01245		9.34e-05	0.02962	39.57	0.00758		0.000131	0.03437	36.95	0.00899		rs3217870	1	30664637,33154357	Known	.
12q13.13	chr12:53417250_T_C	rs10876450	chr12	53417250	C	T	17.561		.	SP1;PRR13;AMHR2;	.		downstream_gene_variant		2.26e-16	0.05540	0.0888652	0.376	0.000		0.00113	0.05344	17.10	0.01642		2.95e-11	0.06459	17.49	0.00972		0.000139	0.04368	17.30	0.01147		rs7970368	0.979933	33154357	Known	.
12q13.2	chr12:56075401_C_T	rs4622308	chr12	56075401	C	T	47.441		.	.	.		upstream_gene_variant		2.26e-12	0.04750	0.112517	0.0379	76.796		0.24	0.01831	59.63	0.01559		5.09e-13	0.05424	43.41	0.00751		.	.	.	.		rs7297175	0.366996	33154357	Known	anorexia_nervosa,4E-9,28494655
12q14.3	chr12:65481176_T_C	rs73123652	chr12	65481176	C	T	9.453		.	.	.		intergenic_variant		8.26e-09	-0.04820	0.0397711	0.179	41.849		0.000354	-0.08091	8.09	0.02265		0.00199	-0.03569	11.60	0.01154		0.000153	-0.05425	10.33	0.01433		rs73123652	1	31676860	Known	.
12q14.3	chr12:65852401_A_G	rs2583930	chr12	65852401	G	A	13.218		.	.	.		intron_variant		1.18e-13	-0.05490	0.0691465	0.896	0.000		0.00554	-0.05038	13.40	0.01816		7.63e-07	-0.05317	13.94	0.01075		1.52e-06	-0.05940	14.40	0.01235		rs112204843	0.223005	33154357	Known	.
12q14.3	chr12:65982422_G_C	rs7136054	chr12	65982422	C	G	49.766		.	.	.		intergenic_variant		3.14e-22	-0.04990	0.124498	0.615	0.000		8.28e-07	-0.06065	48.07	0.01231		4.64e-10	-0.04657	51.79	0.00747		1.65e-08	-0.04897	50.08	0.00867		rs7306710	0.999982	33154357	Known	.
14q11.2	chr14:22978132_G_A	rs6572891	chr14	22978132	A	G	39.549		.	AJUBA;RBM23;PRMT5-AS1;RP11-298I3.1	.		upstream_gene_variant		1.41e-10	-0.03360	0.0539818	0.426	0.000		0.0588	-0.02379	38.86	0.01259		9.05e-08	-0.04051	40.02	0.00758		0.00107	-0.02901	39.74	0.00886		.	.	.	Novel	.
15q22.31	chr15:63592365_G_A	rs76115381	chr15	63592365	A	G	18.352		.	HERC1	.		3_prime_UTR_variant		1.54e-09	0.04200	0.0528637	0.199	38.062		0.309	0.01644	17.02	0.01616		7.86e-07	0.05050	15.67	0.01022		0.000157	0.04427	16.40	0.01171		.	.	.	Novel	.
17p11.2	chr17:16136825_A_G	rs1986040	chr17	16136825	G	A	46.039		.	.	.		intron_variant		2.6e-10	-0.04620	0.106052	0.598	0.000		0.49	-0.02639	2.65	0.03827		2.87e-10	-0.04693	52.33	0.00744		.	.	.	.		.	.	.	Novel	.
17q11.2	chr17:29526058_C_T	rs35260328	chr17	29526058	T	C	18.687		.	TAOK1;RP11-802D6.1	.		intron_variant		1.51e-12	0.04790	0.0697269	0.406	0.000		0.0921	0.02777	16.52	0.01649		1.06e-07	0.05246	17.11	0.00987		5.27e-06	0.05148	17.94	0.01131		.	.	.	Novel	.
17q23.31	chr17:46779986_T_C	rs199512	chr17	46779986	T	C	18.812		.	WNT3;KANSL1;KANSL1-AS1;NSF;ARL17A;MAPK8IP1P1;MAPT-IT1;RP11-259G18.3;RP11-259G18.1	.		intron_variant		2.53e-34	-0.07780	0.184891	0.0001	88.745		0.254	-0.01868	17.05	0.01638		1.39e-18	-0.07940	21.65	0.00902		5.62e-21	-0.10116	20.39	0.01077		rs241036;rs9303525;rs62057149;rs2696541	0.785623;0.770021;0.785563;0.764401;0.113340	32540950;22504418;33154357;32540950	Known	.
17p13.1	chr17:7668434_T_G	rs78378222	chr17	7668434	G	T	1.726		.	TP53	CR2		3_prime_UTR_variant		3.98e-17	0.18770	0.119519	0.453	0.000		6.21e-07	0.23560	1.83	0.04727		8.61e-08	0.18611	1.22	0.03476		1.4e-05	0.16019	1.58	0.03688		rs35850753	0.75130	30664637	Known	age_at_onset;_glioblastoma_multiforme,3E-8,30152087,age_at_onset;_glioblastoma_multiforme,4E-13,30152087,age_at_onset;_glioblastoma_multiforme,9E-16,30152087,basal_cell_carcinoma,1E-20,25855136,basal_cell_carcinoma,2E-10,27539887,basal_cell_carcinoma,2E-20,21946351,basal_cell_carcinoma,4E-22,24403052,central_nervous_system_cancer;_glioblastoma_multiforme,5E-29,28346443,central_nervous_system_canc…
18p11.21	chr18:13097838_C_T	rs150893238	chr18	13097838	T	C	13.707		.	.	.		intron_variant		1.83e-10	-0.05090	0.0612891	0.212	35.579		0.000245	-0.07395	10.31	0.02016		0.00097	-0.03747	12.05	0.01136		1.06e-05	-0.05944	11.71	0.01349		.	.	.	Novel	.
19p13.13	chr19:12766150_G_C	rs897804	chr19	12766150	C	G	42.425		HOOK2	HOOK2;PRDX2;RNASEH2A;JUNB	.		NP_001093646.1:p.His488Gln,NP_037444.2:p.His488Gln		4.62e-12	-0.03790	0.0701721	0.426	0.000		0.00125	-0.04087	36.96	0.01267		3.53e-05	-0.03140	39.57	0.00759		2.69e-06	-0.04762	41.92	0.01015		.	.	.	Novel	heel_bone_mineral_density,2E-11,30595370
19.13.3	chr19:4069121_G_A	rs7254272	chr19	4069121	A	G	16.043		.	.	.		upstream_gene_variant		5.59e-15	0.05510	0.0817854	0.0794	60.516		0.000303	0.05931	16.65	0.01641		7.4e-12	0.06763	17.40	0.00987		0.0133	0.03160	17.33	0.01276		.	.	.	Novel	chronic_lymphocytic_leukemia,5E-8,28165464
19p13.2	chr19:7182742_T_A	rs8108622	chr19	7182742	A	T	22.338		.	.	.		intron_variant		1.69e-11	-0.04130	0.0591811	0.788	0.000		0.000637	-0.05062	21.77	0.01482		1.16e-05	-0.03926	22.28	0.00895		0.000115	-0.03958	23.27	0.01026		.	.	.	Novel	.
2p25.1	chr2:10059643_A_G	rs10165471	chr2	10059643	A	G	17.712		.	RP11-254F7.2	.		downstream_gene_variant		3.64e-09	0.03720	0.0403385	0.22	33.921		0.00767	0.03982	21.94	0.01494		0.00382	0.02641	21.35	0.00913		2.26e-06	0.05078	20.65	0.01074		rs4513262	0.96236	30664637	Known	.
2q32.1	chr2:182838608_G_A	rs288326	chr2	182838608	A	G	11.285		FRZB	.	FRZB		NP_001093646.1:p.His488Gln,NP_037444.2:p.His488Gln		7.8e-12	0.05520	0.0610108	0.757	0.000		0.0332	0.04662	8.45	0.02189		6.32e-06	0.05192	11.89	0.01150		2.16e-06	0.06273	12.23	0.01324		rs288326	1	33154357	Known	Secreted_frizzled-related_protein_3_measurement,9E-28,28240269,blood_protein_measurement,4E-55,29875488
2p11.2	chr2:85316099_C_T	rs4599108	chr2	85316099	T	C	49.274		TGOLN2*;chr2:85326957;0.8258	TGOLN2;RETSAT;TCF7L1;ELMOD3;AC093162.5;AC093162	HS6ST2		downstream_gene_variant		5.08e-08	0.02780	0.0386339	0.249	28.145		0.029	0.02631	47.77	0.01205		1.09e-06	0.03622	47.48	0.00743		0.047	0.01723	49.01	0.00868		rs7608881	0.8933	33154357	Known	.
20p13	chr20:3180074_G_T	rs6051621	chr20	3180074	G	T	30.671		.	LZTS3	.		intergenic_variant		1.28e-09	0.03340	0.0474423	0.515	0.000		0.118	0.02011	35.17	0.01285		4.1e-06	0.03694	31.15	0.00802		0.00014	0.03577	30.85	0.00939		.	.	.	Novel	.
21q22.13	chr21:37389050_T_A	rs9979506	chr21	37389050	A	T	18.508		.	.	.		intron_variant		1.01e-09	0.04260	0.0547424	0.415	0.000		0.00225	0.05255	14.39	0.01721		1.32e-06	0.04800	16.92	0.00992		0.0119	0.02995	15.97	0.01190		.	.	.	Novel	.
21q22.13	chr21:37521410_C_T	rs17814794	chr21	37521410	T	C	1.621		.	.	.		3_prime_UTR_variant		1.08e-09	-0.11660	0.0433623	0.198	38.332		0.602	-0.03025	1.04	0.05803		3.08e-05	-0.11188	1.95	0.02684		1.83e-06	-0.14747	2.06	0.03091		.	.	.	Novel	.
3q23	chr3:141984480_C_T	rs34486172	chr3	141984480	T	C	15.553		.	.	.		intron_variant		3.31e-18	0.06170	0.0999997	0.288	19.760		0.00775	0.04391	16.44	0.01649		2.8e-12	0.07280	14.83	0.01042		2.37e-06	0.05645	15.57	0.01196		rs34514405	0.904022	33154357	Known	.
3q23	chr3:142359917_C_T	rs73238159	chr3	142359917	T	C	13.346		XRN1	XRN1	.		NP_001269786.1:p.Asp1137Asn,NP_061874.3:p.Asp1137Asn		2.6e-08	0.04240	0.0415816	0.966	0.000		0.0307	0.04181	11.05	0.01935		5.17e-05	0.04443	13.06	0.01098		0.00157	0.04006	13.56	0.01267		.	.	.	Novel	.
3q28	chr3:190929792_A_C	rs7616662	chr3	190929792	C	A	8.795		.	.	.		intergenic_variant		6.92e-16	0.07080	0.0804176	0.338	7.763		0.00321	0.06304	9.08	0.02139		1.59e-06	0.06067	9.52	0.01264		2.42e-09	0.08827	9.50	0.01479		rs9811910;rs761662	0.97253;1	30818988	Known	.
3q28	chr3:190960954_T_G	rs9842055	chr3	190960954	G	T	42.069		.	.	.		intergenic_variant		5.6e-19	-0.04740	0.109512	0.847	0.000		0.000644	-0.04257	42.94	0.01248		4.84e-10	-0.04675	43.60	0.00751		6.69e-08	-0.05138	45.30	0.00952		rs13070564	0.803635	32540950	Known	.
3p21.1	chr3:52457820_G_A	rs12629472	chr3	52457820	A	G	20.475		TNNC1;chr3:52396510;0.93695	TNNC1;DNAH1	.		upstream_gene_variant		4.63e-11	0.04190	0.0571723	0.778	0.000		0.00183	0.04507	23.57	0.01446		1.29e-06	0.04514	20.01	0.00933		0.00108	0.03562	20.02	0.01090		.	.	.	Novel	.
5q22.2	chr5:112846994_A_G	rs448162	chr5	112846994	A	G	38.277		.	SRP19;ZRSR1;CTC-487M23.6	.		downstream_gene_variant		4.13e-11	0.03500	0.057883	0.958	0.000		0.0122	0.03208	35.77	0.01281		5.6e-06	0.03480	37.92	0.00766		4.29e-05	0.03663	37.61	0.00895		.	.	.	Novel	.
6q21	chr6:108536673_T_C	rs2018420	chr6	108536673	C	T	28.658		.	.	.		intergenic_variant		1.21e-10	-0.04050	0.0670704	0.552	0.000		.	.	.	.		7.42e-06	-0.03729	27.86	0.00832		3.16e-06	-0.04485	28.34	0.00962		rs2018420	1	31676860	Novel	.
6q21	chr6:108656460_T_C	rs9400239	chr6	108656460	T	C	32.049		.	LINC00222;ZNF259P1	.		intron_variant		1.79e-27	-0.06120	0.163134	0.516	0.000		0.000767	-0.04697	26.12	0.01396		8.3e-16	-0.06549	29.36	0.00814		5.08e-11	-0.06207	30.18	0.00945		rs2764264	0.916005	33154357	Known	body_mass_index,1E-7,25673413,body_mass_index,2E-8,25673413,body_mass_index,5E-14,30108127,body_mass_index,5E-9,26426971,body_mass_index,7E-8,25673413,waist_circumference,2E-11,25673412,waist_circumference,6E-8,25673412
6q21	chr6:111159192_C_A	rs449308	chr6	111159192	A	C	16.472		.	MFSD4B;TRAF3IP2-ASI	.		intron_variant		9.14e-11	0.04620	0.0587344	0.508	0.000		0.0861	0.02921	15.50	0.01702		5.75e-06	0.04729	15.27	0.01043		8.44e-06	0.05321	15.62	0.01195		.	.	.	Novel	.
6q22.32	chr6:126091807_C_T	rs11154343	chr6	126091807	T	C	30.820		.	.	.		regulatory_region_variant		1.85e-20	-0.05100	0.110913	0.441	0.000		0.00516	-0.03619	33.39	0.01294		4.51e-12	-0.05532	32.08	0.00799		1.65e-08	-0.05282	31.27	0.00936		rs11154343	1	30664637,33154357	Known	.
6q22.32	chr6:126470949_A_G	rs11759026	chr6	126470949	G	A	23.839		.	.	.		intergenic_variant		2.82e-47	0.08810	0.28184	0.333	9.016		2.91e-06	0.06875	22.87	0.01470		2.85e-24	0.09029	22.70	0.00888		2.24e-20	0.09461	23.75	0.01023		rs4273712	0.582468	33154357	Known	Drugs_used_in_diabetes_use_measurement,9E-11,31015401,intracranial_volume_measurement,1E-18,30818988,neuroticism_measurement,4E-8,29500382,neuroticism_measurement,5E-8,30595370,self_reported_educational_attainment,4E-9,30038396,type_II_diabetes_mellitus,7E-12,30595370,vital_capacity,4E-9,30061609
6q22.32	chr6:126786103_A_G	rs12525327	chr6	126786103	G	A	24.679		.	.	.		intergenic_variant		8.88e-25	-0.06202	0.143	0.0189	74.813		0.0699	-0.02533	26.61	0.01397		3.11e-17	-0.0712	26.24	0.00841		4.2e-10	-0.06267	24.88	0.01003		rs12525327	1	31676860	Known	.
6q22.33	chr6:127019511_C_T	rs78698613	chr6	127019511	T	C	6.507		.	.	.		intergenic_variant		3.25e-13	0.0862	0.0904075	0.328	10.315		0.0411	0.05793	5.21	0.02836		6.55e-07	0.0819	5.49	0.01647		2.83e-07	0.10919	5.32	0.02126		rs78698613	1	33154357	Known	.
6q22.33	chr6:127097543_G_A	rs12524625	chr6	127097543	A	G	32.591		.	.	.		intergenic_variant		3.22e-15	0.0431	0.0816207	0.236	30.664		0.00507	0.03522	40.05	0.01257		3.28e-06	0.03694	32.99	0.00794		2.53e-09	0.05602	30.73	0.0094		.	.	.	Novel	.
6p21.33	chr6:31358389_C_T	rs4947311	chr6	31358389	C	T	42.629		.	.	PROK2		upstream_gene_variant		1.62e-07	0.0306	0.0458005	0.237	30.504		0.176	0.01675	44.3	0.01237		2.49e-07	0.03836	51.29	0.00744		0.171	0.01994	41.02	0.01458		rs2523598	0.484713	?	Known	mean_corpuscular_hemoglobin,6E-26,27863252
6p21.33	chr6:31842089_T_G	rs9267573	chr6	31842089	T	G	7.890		.	CLIC1;CYP21A2	.		TF_binding_site_variant		4.48e-10	0.053	0.0408287	0.37	0		0.102	0.03029	12.77	0.01852		7.85e-07	0.06138	10.01	0.01243		0.000202	0.05551	9.87	0.01494		rs3134953;rs9271147	0.469794;0.267636	33154357;30664637	Known	.
6p21.2	chr6:37174552_G_A	rs180819997	chr6	37174552	A	G	0.759		.	.	.		3_prime_UTR_variant		2.17e-11	-0.1912	0.055073	0.422	0		0.0408	-0.25034	0.29	0.12241		3.17e-09	-0.21305	1.05	0.03597		0.00698	-0.13729	1.1	0.05089		.	.	.	Novel	body_height,4E-9,30595370
7q31.31	chr7:121329915_G_GCT	rs142005327	chr7	121329915	GCT	G	25.355		.	WNT16	.		intron_variant		7.32e-12	0.0509	0.0980686	0.0001	93.825		0.84	-0.00309	19.97	0.01534		1.97e-15	0.06745	25.89	0.00849		.	.	.	.		rs3779381	0.98929	32540950	Known	.
7p14.3	chr7:32850625_C_T	rs13229464	chr7	32850625	T	C	34.689		.	.	.		intergenic_variant		9.65e-11	-0.0355	0.0571038	0.262	25.399		0.114	-0.02033	34.09	0.01287		2.42e-05	-0.03372	31.96	0.00799		8.45e-07	-0.04588	32.04	0.00932		rs7808664	0.693213	30664637	Known	.
7p14.1	chr7:41966080_G_A	rs929387	chr7	41966080	A	G	32.684		GLI3	.	.		NP_001269786.1:p.Asp1137Asn,NP_061874.3:p.Asp1137Asn		6.88e-11	0.0361	0.0573453	0.3	16.822		0.0217	0.03072	29.76	0.01339		2e-08	0.04497	31.73	0.00801		0.00421	0.02669	32.77	0.00933		.	.	.	Novel	.
7p12.3	chr7:45921046_G	.	chr7	45921046	G	G	35.154		.	IGFBP3	IGFBP-3		VEP_failed		1.15e-09	0.0401	0.0733123	0.203	38.439		0.0488	0.02571	32.54	0.01305		3.66e-09	0.04497	39.75	0.00762		.	.	.	.		.	.	.	Novel	diastolic_blood_pressure,1E-19,30578418
7p12.1	chr7:50666665_C_T	rs2237468	chr7	50666665	T	C	25.316		.	.	.		intron_variant		1.56e-15	0.0496	0.0930285	0.876	0		0.000688	0.05231	20.29	0.01541		1.16e-08	0.05192	21.86	0.0091		8.83e-06	0.04541	23.58	0.01022		rs2237468	1	33154357	Known	.
7p11.2	chr7:54873635_C_T	rs76928645	chr7	54873635	T	C	11.914		.	EGFR	.		intergenic_variant		1.04e-24	0.0861	0.155597	0.0255	72.742		2.17e-05	0.08679	10.01	0.02044		9.92e-19	0.1076	10.51	0.01218		4.73e-05	0.05721	10.7	0.01406		rs151057105	0.881704	33154357	Known	.
7q11.23	chr7:74909031_TGG_TG	rs1372036030,rs781955354	chr7	74909031	TGG	TG	38.751		.	.	.		intergenic_variant		1.52e-09	-0.0404	0.0774773	0.273	16.692		0.0319	-0.0281	41.42	0.0131		8.72e-09	-0.04479	37.57	0.00778		.	.	.	.		.	.	.	Novel	.
7q21.2	chr7:92612137_C_G	rs42036	chr7	92612137	G	C	26.166		.	CDK6	.		3_prime_UTR_variant		2.31e-15	-0.0475	0.0871788	0.194	39.1		0.00772	-0.0393	22.64	0.01475		1.3e-11	-0.05888	24.73	0.0087		0.000287	-0.03626	25.14	0.01		rs42035	0.987862	33154357	Known	.
7q22.1	chr7:99484107_A_G	rs6962772	chr7	99484107	G	A	15.829		ZNF789	CPSF4;ATP5J2;ZNF655;CNPY4	.		NP_001337928.1:p.Thr60Ala,NP_998768.2:p.Thr77Ala		9.26e-09	-0.041	0.0447934	0.134	50.259		0.00101	-0.05704	14.51	0.01735		1.72e-06	-0.04943	15.37	0.01033		0.0682	-0.02196	15.33	0.01204		.	.	.	Novel	.
8q24.21	chr8:129865524_T_C	rs384752	chr8	129865524	T	C	51.331		.	.	.		intron_variant		1.01e-10	-0.0332	0.0550729	0.102	56.229		0.345	-0.01166	45.67	0.01235		1.34e-08	-0.04229	50.55	0.00744		0.000277	-0.03153	49.51	0.00867		.	.	.	Novel	.
8q24.3	chr8:144522536_T_G	rs13277542	chr8	144522536	G	T	49.576		LRRC24	LRRC14;RECQL4;PPP1R16A;GPT;CYHR1;CTD-2517M22.14	.		NP_001019849.2:p.Glu494Ala		1.79e-11	-0.0349	0.0608961	0.906	0		0.0131	-0.03109	44.31	0.01252		6.1e-07	-0.03711	48.67	0.00744		0.000152	-0.03377	48.38	0.00892		.	.	.	Novel	.
Not replicated in our study (Pthreshold < 0.05/36 = 0.001389 )
6p21.32	chr6:32456791_A_G	rs9268812	chr6	32456791	A	G	33.743		.	.	.		intergenic_variant		0.00548	0.0173	.	0.302	16.457		0.946	0.00083	43.01	0.01241		0.00269	0.02338	34.27	0.00779		0.295	0.0203	33.54	0.0194		rs9268812	1	30664637	known	.
4q28.1	chr4:127381592_G_T	rs183336048	chr4	127381592	T	G	1.751		.	.	.		intergenic_variant		0.775	-0.006	.	0.57	0		0.304	-0.004452	1.924	0.04334		0.957	0.00143	1.92	0.02713		0.702	0.01846	1.74	0.0482		rs183336048	1	30664637	known	.

## Sheet: Suppl_Table_2a_eQTL_data
Cis-eQTL analysis of Intracranial Volume associated variants (N=64) using RNA sequence data from deCODE and GTEx v8.
EA is effect allele, OA is other allele, EAF is effect allele frequency in percentage, coding effect is estimated effect by effect allele.
PICV is p-value for association for Intracranial Volume, BetaICV is effect estimate in standard deviation for Intracranial Volume.
PeQTL is p-value for association for eQTL from RNA sequence association data, BetaeQTL is effect estimate in standard deviation for respective eQTL.
Tissue in which eQTL is measured, Source refers to eQTL data source.
LD friend is top LD of Intracranial Volume variant which is in LD with top eQTL, r2 is a measure of LD between Intracranial Volume variant and eQTL variant.
Pthreshold for eQTL analysis is: 0.05/75,729 = 6.36e-7, where 75,729 independent tests were performed by testing 3,311 genes in 50 tissues.
Intracranial Volume variants								LD friend				Top cis-eQTL based on RNA-seq data from deCODE and GTEx
chrom	rsID	EAF	canonicalID	PICV	BetaICV	Assoc		mk1	mk2	r2		rsID	pos	EA	OA	PeQTL	BetaeQTL	GeneID	Gene	Tissue	Source	MAF
chr1	rs148113724	16.620	chr1:23173028_G_A	1.11e-10	-0.04400	Novel		chr1:23102968:SG	chr1:23173028:SG	0.997216		rs76647086	23102968	G	T	1.52442e-08	0.101045	ENSG00000004487.15	KDM1A	Cells_Cultured_fibroblasts	GTEx	.
chr1	rs148113724	16.620	chr1:23173028_G_A	1.11e-10	-0.04400	Novel		chr1:23115772:SG	chr1:23173028:SG	0.999690		rs150266910	23115772	C	T	1.65954e-12	0.234352	ENSG00000169641.13	LUZP1	Testis	GTEx	.
chr1	rs12124681	13.447	chr1:39914309_T_C	4.89e-10	-0.04730	Novel		chr1:39905631:SG	chr1:39914309:SG	0.995959		rs77120407	39905631	C	T	4.20621e-11	-0.614968	ENSG00000043514.15	TRIT1	Brain_Cortex	GTEx	.
chr10	rs11191683	31.855	chr10:103410892_G_T	7.27e-26	0.05750	Known		chr10:103213304:SG	chr10:103410892:SG	0.907923		rs10883848	103213304	A	G	8.93843e-08	0.0977246	ENSG00000173915.14	USMG5	Adipose_Visceral_Omentum	GTEx	.
chr10	rs11191683	31.855	chr10:103410892_G_T	7.27e-26	0.05750	Known		chr10:103235738:SG	chr10:103410892:SG	0.933371		rs6584542	103235738	A	G	1.03934e-09	0.388458	ENSG00000148843.13	PDCD11	Brain_Cerebellum	GTEx	.
chr10	rs11191683	31.855	chr10:103410892_G_T	7.27e-26	0.05750	Known		chr10:103343208:SG	chr10:103410892:SG	0.999770		rs11191660	103343208	G	A	5.65651e-08	-0.110006	ENSG00000173915.14	USMG5	Adipose_Subcutaneous	GTEx	.
chr10	rs11191683	31.855	chr10:103410892_G_T	7.27e-26	0.05750	Known		chr10:103402021:SG	chr10:103410892:SG	0.999907		rs7076463	103402021	C	T	1e-310	-0.430683506303258	USMG5	USMG5	Bloodexp	deCODE_RNAseq	33.0648
chr12	rs10876450	17.561	chr12:53417250_T_C	2.26e-16	0.05540	Known		chr12:53349266:SG	chr12:53417250:SG	0.871975		rs11170509	53349266	C	T	1.73498e-21	0.567628	ENSG00000185591.9	SP1	Adrenal_Gland	GTEx	.
chr12	rs10876450	17.561	chr12:53417250_T_C	2.26e-16	0.05540	Known		chr12:53349266:SG	chr12:53417250:SG	0.871975		rs11170509	53349266	C	T	1.80593e-08	0.401184	ENSG00000185591.9	SP1	Brain_Cerebellum	GTEx	.
chr12	rs10876450	17.561	chr12:53417250_T_C	2.26e-16	0.05540	Known		chr12:53349266:SG	chr12:53417250:SG	0.871975		rs11170509	53349266	C	T	2.22195e-36	0.318296	ENSG00000185591.9	SP1	Skin_Sun_Exposed_Lower_leg	GTEx	.
chr12	rs10876450	17.561	chr12:53417250_T_C	2.26e-16	0.05540	Known		chr12:53349266:SG	chr12:53417250:SG	0.871975		rs11170509	53349266	C	T	2.3986e-11	0.275919	ENSG00000185591.9	SP1	Testis	GTEx	.
chr12	rs10876450	17.561	chr12:53417250_T_C	2.26e-16	0.05540	Known		chr12:53349266:SG	chr12:53417250:SG	0.871975		rs11170509	53349266	C	T	8.83522e-11	0.402389	ENSG00000185591.9	SP1	Artery_Coronary	GTEx	.
chr12	rs10876450	17.561	chr12:53417250_T_C	2.26e-16	0.05540	Known		chr12:53358908:SG	chr12:53417250:SG	0.872930		rs11170516	53358908	G	A	1.40222e-22	0.425062	ENSG00000185591.9	SP1	Adipose_Visceral_Omentum	GTEx	.
chr12	rs10876450	17.561	chr12:53417250_T_C	2.26e-16	0.05540	Known		chr12:53358908:SG	chr12:53417250:SG	0.872930		rs11170516	53358908	G	A	1.83363e-20	0.29388	ENSG00000185591.9	SP1	Skin_Not_Sun_Exposed_Suprapubic	GTEx	.
chr12	rs10876450	17.561	chr12:53417250_T_C	2.26e-16	0.05540	Known		chr12:53358908:SG	chr12:53417250:SG	0.872930		rs11170516	53358908	G	A	3.14839e-20	0.385168	ENSG00000185591.9	SP1	Heart_Atrial_Appendage	GTEx	.
chr12	rs10876450	17.561	chr12:53417250_T_C	2.26e-16	0.05540	Known		chr12:53362570:SG	chr12:53417250:SG	0.873216		rs35437931	53362570	T	C	1.13897e-19	0.427919	ENSG00000185591.9	SP1	Breast_Mammary_Tissue	GTEx	.
chr12	rs10876450	17.561	chr12:53417250_T_C	2.26e-16	0.05540	Known		chr12:53362570:SG	chr12:53417250:SG	0.873216		rs35437931	53362570	T	C	1.81592e-81	0.678097	ENSG00000185591.9	SP1	Esophagus_Mucosa	GTEx	.
chr12	rs10876450	17.561	chr12:53417250_T_C	2.26e-16	0.05540	Known		chr12:53362570:SG	chr12:53417250:SG	0.873216		rs35437931	53362570	T	C	1.93872e-13	0.306134	ENSG00000185591.9	SP1	Colon_Transverse	GTEx	.
chr12	rs10876450	17.561	chr12:53417250_T_C	2.26e-16	0.05540	Known		chr12:53362570:SG	chr12:53417250:SG	0.873216		rs35437931	53362570	T	C	2.21279e-68	0.66107	ENSG00000185591.9	SP1	Nerve_Tibial	GTEx	.
chr12	rs10876450	17.561	chr12:53417250_T_C	2.26e-16	0.05540	Known		chr12:53366019:SG	chr12:53417250:SG	0.873216		rs12828860	53366019	G	C	1e-310	0.96428104599713	SP1	SP1	Bloodexp	deCODE_RNAseq	15.2874
chr12	rs10876450	17.561	chr12:53417250_T_C	2.26e-16	0.05540	Known		chr12:53366378:SG	chr12:53417250:SG	0.873127		rs58123204	53366378	A	G	1.17855e-22	0.368217	ENSG00000185591.9	SP1	Thyroid	GTEx	.
chr12	rs10876450	17.561	chr12:53417250_T_C	2.26e-16	0.05540	Known		chr12:53366378:SG	chr12:53417250:SG	0.873127		rs58123204	53366378	A	G	2.84917e-16	0.337398	ENSG00000185591.9	SP1	Lung	GTEx	.
chr12	rs10876450	17.561	chr12:53417250_T_C	2.26e-16	0.05540	Known		chr12:53366378:SG	chr12:53417250:SG	0.873127		rs58123204	53366378	A	G	7.40299e-15	0.197332	ENSG00000185591.9	SP1	Muscle_Skeletal	GTEx	.
chr12	rs10876450	17.561	chr12:53417250_T_C	2.26e-16	0.05540	Known		chr12:53366378:SG	chr12:53417250:SG	0.873127		rs58123204	53366378	A	G	7.94677e-17	0.230148	ENSG00000185591.9	SP1	Artery_Tibial	GTEx	.
chr12	rs10876450	17.561	chr12:53417250_T_C	2.26e-16	0.05540	Known		chr12:53366378:SG	chr12:53417250:SG	0.873127		rs58123204	53366378	A	G	9.54076e-37	0.484858	ENSG00000185591.9	SP1	Adipose_Subcutaneous	GTEx	.
chr12	rs10876450	17.561	chr12:53417250_T_C	2.26e-16	0.05540	Known		chr12:53381363:IG	chr12:53417250:SG	0.853974		rs3832825	53381363	GA	G	9.09298e-09	0.473353	ENSG00000185591.9	SP1	Vagina	GTEx	.
chr12	rs10876450	17.561	chr12:53417250_T_C	2.26e-16	0.05540	Known		chr12:53384866:SG	chr12:53417250:SG	0.988289		rs2446066	53384866	G	T	2.18572e-09	0.269595	ENSG00000185591.9	SP1	Brain_Putamen_basal_ganglia	GTEx	.
chr12	rs10876450	17.561	chr12:53417250_T_C	2.26e-16	0.05540	Known		chr12:53392249:SG	chr12:53417250:SG	0.988460		rs7134665	53392249	C	T	2.30242e-26	0.32479	ENSG00000185591.9	SP1	Esophagus_Muscularis	GTEx	.
chr12	rs10876450	17.561	chr12:53417250_T_C	2.26e-16	0.05540	Known		chr12:53394551:SG	chr12:53417250:SG	0.989506		rs11170532	53394551	G	A	2.7543e-13	0.310326	ENSG00000185591.9	SP1	Esophagus_Gastroesophageal_Junction	GTEx	.
chr12	rs10876450	17.561	chr12:53417250_T_C	2.26e-16	0.05540	Known		chr12:53417250:SG	chr12:53417250:SG	1		rs10876450	53417250	T	C	2.76003e-10	0.106509	ENSG00000185591.9	SP1	Whole_Blood	GTEx	.
chr12	rs10876450	17.561	chr12:53417250_T_C	2.26e-16	0.05540	Known		chr12:53417250:SG	chr12:53417250:SG	1		rs10876450	53417250	T	C	2.7683e-14	0.408443	ENSG00000185591.9	SP1	Spleen	GTEx	.
chr12	rs10876450	17.561	chr12:53417250_T_C	2.26e-16	0.05540	Known		chr12:53417250:SG	chr12:53420028:SG	0.986144		rs2683525	53420028	C	T	1.58017e-08	0.316565	ENSG00000185591.9	SP1	Ovary	GTEx	.
chr12	rs10876450	17.561	chr12:53417250_T_C	2.26e-16	0.05540	Known		chr12:53417250:SG	chr12:53422190:SG	0.978986		rs7970368	53422190	T	G	3.13648e-08	0.279	ENSG00000185591.9	SP1	Colon_Sigmoid	GTEx	.
chr12	rs10876450	17.561	chr12:53417250_T_C	2.26e-16	0.05540	Known		chr12:53417250:SG	chr12:53436335:SG	0.972364		rs76805893	53436335	G	C	3.13986e-23	0.261779	ENSG00000185591.9	SP1	Cells_Cultured_fibroblasts	GTEx	.
chr12	rs10876450	17.561	chr12:53417250_T_C	2.26e-16	0.05540	Known		chr12:53417250:SG	chr12:53436335:SG	0.972364		rs76805893	53436335	G	C	3.17587e-24	0.397075	ENSG00000185591.9	SP1	Artery_Aorta	GTEx	.
chr12	rs10876450	17.561	chr12:53417250_T_C	2.26e-16	0.05540	Known		chr12:53417250:SG	chr12:53440014:SG:1	0.966631		rs2364837	53440014	G	C	2.76026e-11	0.221037	ENSG00000135409.10	AMHR2	Muscle_Skeletal	GTEx	.
chr12	rs10876450	17.561	chr12:53417250_T_C	2.26e-16	0.05540	Known		chr12:53417250:SG	chr12:53440014:SG:1	0.966631		rs2364837	53440014	G	C	7.24928e-15	-0.314706	ENSG00000205352.10	PRR13	Testis	GTEx	.
chr12	rs10876450	17.561	chr12:53417250_T_C	2.26e-16	0.05540	Known		chr12:53417250:SG	chr12:53445982:XG:0	0.947707		.	53445982	!	ATCTTCTTTCCC	3.925224947382e-228	0.4422206452379	PRR13	PRR13	Bloodexp	deCODE_RNAseq	17.4993
chr12	rs10876450	17.561	chr12:53417250_T_C	2.26e-16	0.05540	Known		chr12:53417250:SG	chr12:53446601:SG	0.971121		rs8652	53446601	T	C	9.08161e-14	-0.180409	ENSG00000205352.10	PRR13	Cells_Cultured_fibroblasts	GTEx	.
chr12	rs1790135	23.749	chr12:123184688_C_T	4.24e-08	0.03190	Known		chr12:122976276:SG:0	chr12:123184688:SG	0.822842		.	122976276	A	!	3.68685492058896e-110	0.274842291364795	PITPNM2	PITPNM2	Bloodexp	deCODE_RNAseq	24.9628
chr12	rs1790135	23.749	chr12:123184688_C_T	4.24e-08	0.03190	Known		chr12:122976276:SG:0	chr12:123184688:SG	0.822842		rs883563	122976276	A	G	1.00257e-07	-0.187239	ENSG00000051825.14	MPHOSPH9	Adipose_Visceral_Omentum	GTEx	.
chr12	rs1790135	23.749	chr12:123184688_C_T	4.24e-08	0.03190	Known		chr12:123032370:SG	chr12:123184688:SG	0.820373		rs1630820	123032370	C	G	6.04026e-10	0.509761	ENSG00000235423.8	RP11-282O18.3	Brain_Cerebellum	GTEx	.
chr12	rs1790135	23.749	chr12:123184688_C_T	4.24e-08	0.03190	Known		chr12:123108938:SG	chr12:123184688:SG	0.800527		rs7299943	123108938	T	A	5.64096e-09	0.203972	ENSG00000150967.17	ABCB9	Esophagus_Mucosa	GTEx	.
chr12	rs1790135	23.749	chr12:123184688_C_T	4.24e-08	0.03190	Known		chr12:123108938:SG	chr12:123184688:SG	0.800527		rs7299943	123108938	T	A	8.35565e-14	-0.334033	ENSG00000130921.7	C12orf65	Colon_Sigmoid	GTEx	.
chr12	rs1790135	23.749	chr12:123184688_C_T	4.24e-08	0.03190	Known		chr12:123129018:SG	chr12:123184688:SG	0.807761		rs1790120	123129018	A	C	2.02115e-12	0.376674	ENSG00000111328.6	CDK2AP1	Small_Intestine_Terminal_Ileum	GTEx	.
chr12	rs1790135	23.749	chr12:123184688_C_T	4.24e-08	0.03190	Known		chr12:123129018:SG	chr12:123184688:SG	0.807761		rs1790120	123129018	A	C	2.70312e-08	-0.166246	ENSG00000150967.17	ABCB9	Esophagus_Muscularis	GTEx	.
chr12	rs1790135	23.749	chr12:123184688_C_T	4.24e-08	0.03190	Known		chr12:123129018:SG	chr12:123184688:SG	0.807761		rs1790120	123129018	A	C	8.38311e-08	-0.1996	ENSG00000150967.17	ABCB9	Esophagus_Gastroesophageal_Junction	GTEx	.
chr12	rs1790135	23.749	chr12:123184688_C_T	4.24e-08	0.03190	Known		chr12:123133997:SG	chr12:123184688:SG	0.866299		rs1790116	123133997	G	T	7.36201e-20	-0.266474	ENSG00000051825.14	MPHOSPH9	Thyroid	GTEx	.
chr12	rs1790135	23.749	chr12:123184688_C_T	4.24e-08	0.03190	Known		chr12:123134056:SG	chr12:123184688:SG	0.866400		rs1727316	123134056	C	T	2.04855e-11	-0.22137	ENSG00000051825.14	MPHOSPH9	Artery_Tibial	GTEx	.
chr12	rs1790135	23.749	chr12:123184688_C_T	4.24e-08	0.03190	Known		chr12:123134056:SG	chr12:123184688:SG	0.866400		rs1727316	123134056	C	T	8.44714e-12	-0.315282	ENSG00000051825.14	MPHOSPH9	Small_Intestine_Terminal_Ileum	GTEx	.
chr12	rs1790135	23.749	chr12:123184688_C_T	4.24e-08	0.03190	Known		chr12:123135291:SG	chr12:123184688:SG	0.866634		rs1616131	123135291	G	A	1.32037e-19	0.366907	ENSG00000130921.7	C12orf65	Nerve_Tibial	GTEx	.
chr12	rs1790135	23.749	chr12:123184688_C_T	4.24e-08	0.03190	Known		chr12:123135291:SG	chr12:123184688:SG	0.866634		rs1616131	123135291	G	A	1.73065e-14	0.255993	ENSG00000130921.7	C12orf65	Esophagus_Mucosa	GTEx	.
chr12	rs1790135	23.749	chr12:123184688_C_T	4.24e-08	0.03190	Known		chr12:123135291:SG	chr12:123184688:SG	0.866634		rs1616131	123135291	G	A	6.17796e-14	-0.263284	ENSG00000051825.14	MPHOSPH9	Skin_Not_Sun_Exposed_Suprapubic	GTEx	.
chr12	rs1790135	23.749	chr12:123184688_C_T	4.24e-08	0.03190	Known		chr12:123138184:SG	chr12:123184688:SG	0.798497		rs1611973	123138184	C	G	1.36387e-11	0.444232	ENSG00000090975.12	PITPNM2	Brain_Cerebellar_Hemisphere	GTEx	.
chr12	rs1790135	23.749	chr12:123184688_C_T	4.24e-08	0.03190	Known		chr12:123138184:SG	chr12:123184688:SG	0.798497		rs1611973	123138184	C	G	6.09546e-13	0.342023	ENSG00000150967.17	ABCB9	Testis	GTEx	.
chr12	rs1790135	23.749	chr12:123184688_C_T	4.24e-08	0.03190	Known		chr12:123142435:SG	chr12:123184688:SG	0.845369		rs1106240	123142435	C	T	8.52585e-34	-0.503266	ENSG00000090975.12	PITPNM2	Thyroid	GTEx	.
chr12	rs1790135	23.749	chr12:123184688_C_T	4.24e-08	0.03190	Known		chr12:123142469:SG	chr12:123184688:SG	0.871830		rs1106241	123142469	T	C	1.16027e-16	0.34926	ENSG00000235423.8	RP11-282O18.3	Adipose_Visceral_Omentum	GTEx	.
chr12	rs1790135	23.749	chr12:123184688_C_T	4.24e-08	0.03190	Known		chr12:123142469:SG	chr12:123184688:SG	0.871830		rs1106241	123142469	T	C	1.52403e-17	0.274325	ENSG00000130921.7	C12orf65	Adipose_Visceral_Omentum	GTEx	.
chr12	rs1790135	23.749	chr12:123184688_C_T	4.24e-08	0.03190	Known		chr12:123142469:SG	chr12:123184688:SG	0.871830		rs1106241	123142469	T	C	4.09832e-20	0.46975	ENSG00000235423.8	RP11-282O18.3	Artery_Aorta	GTEx	.
chr12	rs1790135	23.749	chr12:123184688_C_T	4.24e-08	0.03190	Known		chr12:123147729:SG	chr12:123184688:SG	0.871830		rs1569068	123147729	G	A	2.76874e-09	-0.184536	ENSG00000111325.16	OGFOD2	Esophagus_Mucosa	GTEx	.
chr12	rs1790135	23.749	chr12:123184688_C_T	4.24e-08	0.03190	Known		chr12:123152294:SG	chr12:123184688:SG	0.871045		rs1790108	123152294	A	G	1.19438e-08	-0.232154	ENSG00000051825.14	MPHOSPH9	Artery_Aorta	GTEx	.
chr12	rs1790135	23.749	chr12:123184688_C_T	4.24e-08	0.03190	Known		chr12:123153205:SG	chr12:123184688:SG	0.871844		rs1790109	123153205	C	G	2.48133e-09	0.232283	ENSG00000280120.1	RP11-546D6.3	Cells_Cultured_fibroblasts	GTEx	.
chr12	rs1790135	23.749	chr12:123184688_C_T	4.24e-08	0.03190	Known		chr12:123156653:SG	chr12:123184688:SG	0.802364		rs1051434	123156653	C	T	1.50672e-10	0.388298	ENSG00000090975.12	PITPNM2	Brain_Cerebellum	GTEx	.
chr12	rs1790135	23.749	chr12:123184688_C_T	4.24e-08	0.03190	Known		chr12:123159182:SG	chr12:123184688:SG	0.844828		rs10744147	123159182	A	G	2.23826e-09	-0.217832	ENSG00000051825.14	MPHOSPH9	Nerve_Tibial	GTEx	.
chr12	rs1790135	23.749	chr12:123184688_C_T	4.24e-08	0.03190	Known		chr12:123159182:SG	chr12:123184688:SG	0.844828		rs10744147	123159182	A	G	5.04175e-14	-0.232784	ENSG00000183955.12	KMT5A	Muscle_Skeletal	GTEx	.
chr12	rs1790135	23.749	chr12:123184688_C_T	4.24e-08	0.03190	Known		chr12:123165788:SG	chr12:123184688:SG	0.991757		rs1615350	123165788	C	T	9.69824e-21	-0.167533	ENSG00000183955.12	KMT5A	Cells_Cultured_fibroblasts	GTEx	.
chr12	rs1790135	23.749	chr12:123184688_C_T	4.24e-08	0.03190	Known		chr12:123168499:SG	chr12:123184688:SG	0.838309		rs2682425	123168499	G	T	1.28764e-32	0.40124	ENSG00000111328.6	CDK2AP1	Adipose_Visceral_Omentum	GTEx	.
chr12	rs1790135	23.749	chr12:123184688_C_T	4.24e-08	0.03190	Known		chr12:123184688:SG	chr12:123187971:SG:0	0.835864		rs1790086	123187971	A	G	3.10011e-20	-0.323797	ENSG00000051825.14	MPHOSPH9	Esophagus_Muscularis	GTEx	.
chr12	rs1790135	23.749	chr12:123184688_C_T	4.24e-08	0.03190	Known		chr12:123184688:SG	chr12:123187971:SG:0	0.835864		rs1790086	123187971	A	G	4.39411e-09	-0.22391	ENSG00000051825.14	MPHOSPH9	Heart_Atrial_Appendage	GTEx	.
chr12	rs1790135	23.749	chr12:123184688_C_T	4.24e-08	0.03190	Known		chr12:123184688:SG	chr12:123204839:SG	0.851717		rs2695479	123204839	T	C	3.93321e-19	0.260538	ENSG00000111328.6	CDK2AP1	Nerve_Tibial	GTEx	.
chr12	rs1790135	23.749	chr12:123184688_C_T	4.24e-08	0.03190	Known		chr12:123184688:SG	chr12:123206511:XG:3	0.995268		rs113194952,rs76619851	123206511	GGAGAAGAGAAGAGAAGAGAT	!	2.10502637477322e-218	0.367542623942634	MPHOSPH9	MPHOSPH9	Bloodexp	deCODE_RNAseq	27.4176
chr12	rs1790135	23.749	chr12:123184688_C_T	4.24e-08	0.03190	Known		chr12:123184688:SG	chr12:123220297:SG	0.879941		rs1790101	123220297	T	C	1.12101e-10	-0.373007	ENSG00000280120.1	RP11-546D6.3	Testis	GTEx	.
chr12	rs1790135	23.749	chr12:123184688_C_T	4.24e-08	0.03190	Known		chr12:123184688:SG	chr12:123228165:SG	0.879843		rs1716172	123228165	G	T	2.30065e-18	0.257773	ENSG00000130921.7	C12orf65	Cells_Cultured_fibroblasts	GTEx	.
chr12	rs1790135	23.749	chr12:123184688_C_T	4.24e-08	0.03190	Known		chr12:123184688:SG	chr12:123229689:SG	0.879602		rs1727334	123229689	A	G	2.66121e-14	0.410439	ENSG00000235423.8	RP11-282O18.3	Heart_Atrial_Appendage	GTEx	.
chr12	rs1790135	23.749	chr12:123184688_C_T	4.24e-08	0.03190	Known		chr12:123184688:SG	chr12:123229689:SG	0.879602		rs1727334	123229689	A	G	6.74773e-16	-0.314268	ENSG00000051825.14	MPHOSPH9	Esophagus_Gastroesophageal_Junction	GTEx	.
chr12	rs1790135	23.749	chr12:123184688_C_T	4.24e-08	0.03190	Known		chr12:123184688:SG	chr12:123233754:SG	0.990923		rs1727332	123233754	C	T	1.58424e-08	-0.180286	ENSG00000183955.12	KMT5A	Esophagus_Muscularis	GTEx	.
chr12	rs1790135	23.749	chr12:123184688_C_T	4.24e-08	0.03190	Known		chr12:123184688:SG	chr12:123235038:SG	0.874422		rs4759409	123235038	G	C	4.88314e-17	0.331012	ENSG00000235423.8	RP11-282O18.3	Artery_Tibial	GTEx	.
chr12	rs1790135	23.749	chr12:123184688_C_T	4.24e-08	0.03190	Known		chr12:123184688:SG	chr12:123240848:SG	0.847696		rs12829456	123240848	C	T	4.93819e-22	-0.292359	ENSG00000111328.6	CDK2AP1	Thyroid	GTEx	.
chr12	rs1790135	23.749	chr12:123184688_C_T	4.24e-08	0.03190	Known		chr12:123184688:SG	chr12:123240848:SG	0.847696		rs12829456	123240848	C	T	6.69831e-46	-0.487496	ENSG00000111328.6	CDK2AP1	Adipose_Subcutaneous	GTEx	.
chr12	rs1790135	23.749	chr12:123184688_C_T	4.24e-08	0.03190	Known		chr12:123184688:SG	chr12:123243683:SG	0.990210		rs10772999	123243683	G	A	5.91577e-08	-0.15396	ENSG00000150967.17	ABCB9	Artery_Aorta	GTEx	.
chr12	rs1790135	23.749	chr12:123184688_C_T	4.24e-08	0.03190	Known		chr12:123184688:SG	chr12:123246388:SG:0	0.873503		rs9795522	123246388	C	A	3.61641e-14	0.282276	ENSG00000235423.8	RP11-282O18.3	Muscle_Skeletal	GTEx	.
chr12	rs1790135	23.749	chr12:123184688_C_T	4.24e-08	0.03190	Known		chr12:123184688:SG	chr12:123246388:SG:0	0.873503		rs9795522	123246388	C	A	9.72333e-10	0.258149	ENSG00000235423.8	RP11-282O18.3	Skin_Not_Sun_Exposed_Suprapubic	GTEx	.
chr12	rs1790135	23.749	chr12:123184688_C_T	4.24e-08	0.03190	Known		chr12:123184688:SG	chr12:123248971:IG	0.990260		rs74203511	123248971	C	CAG	1.79375e-17	0.302137	ENSG00000111328.6	CDK2AP1	Testis	GTEx	.
chr12	rs1790135	23.749	chr12:123184688_C_T	4.24e-08	0.03190	Known		chr12:123184688:SG	chr12:123250227:SG	0.873504		rs4268544	123250227	T	G	6.12078e-15	0.266209	ENSG00000130921.7	C12orf65	Adipose_Subcutaneous	GTEx	.
chr12	rs1790135	23.749	chr12:123184688_C_T	4.24e-08	0.03190	Known		chr12:123184688:SG	chr12:123250227:SG	0.873504		rs4268544	123250227	T	G	7.96374e-12	0.241388	ENSG00000130921.7	C12orf65	Skin_Sun_Exposed_Lower_leg	GTEx	.
chr12	rs1790135	23.749	chr12:123184688_C_T	4.24e-08	0.03190	Known		chr12:123184688:SG	chr12:123254564:SG	0.847103		rs1879380	123254564	G	A	1.10292e-19	-0.289212	ENSG00000111328.6	CDK2AP1	Colon_Sigmoid	GTEx	.
chr12	rs1790135	23.749	chr12:123184688_C_T	4.24e-08	0.03190	Known		chr12:123184688:SG	chr12:123256653:SG	0.872856		rs10773001	123256653	A	G	1.90692e-17	0.343082	ENSG00000235423.8	RP11-282O18.3	Nerve_Tibial	GTEx	.
chr12	rs1790135	23.749	chr12:123184688_C_T	4.24e-08	0.03190	Known		chr12:123184688:SG	chr12:123256653:SG	0.872856		rs10773001	123256653	A	G	2.28877e-19	0.380757	ENSG00000235423.8	RP11-282O18.3	Esophagus_Muscularis	GTEx	.
chr12	rs1790135	23.749	chr12:123184688_C_T	4.24e-08	0.03190	Known		chr12:123184688:SG	chr12:123261262:SG	0.847274		rs6633	123261262	G	T	1.01649e-45	-0.424486	ENSG00000111328.6	CDK2AP1	Skin_Sun_Exposed_Lower_leg	GTEx	.
chr12	rs1790135	23.749	chr12:123184688_C_T	4.24e-08	0.03190	Known		chr12:123184688:SG	chr12:123261262:SG	0.847274		rs6633	123261262	G	T	1.40245e-81	-0.448672	ENSG00000111328.6	CDK2AP1	Cells_Cultured_fibroblasts	GTEx	.
chr12	rs1790135	23.749	chr12:123184688_C_T	4.24e-08	0.03190	Known		chr12:123184688:SG	chr12:123261262:SG	0.847274		rs6633	123261262	G	T	1.62401e-20	-0.224736	ENSG00000111328.6	CDK2AP1	Artery_Tibial	GTEx	.
chr12	rs1790135	23.749	chr12:123184688_C_T	4.24e-08	0.03190	Known		chr12:123184688:SG	chr12:123261262:SG	0.847274		rs6633	123261262	G	T	2.30026e-81	-0.680074	ENSG00000111328.6	CDK2AP1	Esophagus_Mucosa	GTEx	.
chr12	rs1790135	23.749	chr12:123184688_C_T	4.24e-08	0.03190	Known		chr12:123184688:SG	chr12:123261262:SG	0.847274		rs6633	123261262	G	T	4.97299e-19	-0.271017	ENSG00000111328.6	CDK2AP1	Lung	GTEx	.
chr12	rs1790135	23.749	chr12:123184688_C_T	4.24e-08	0.03190	Known		chr12:123184688:SG	chr12:123265681:SG	0.847134		rs12824957	123265681	T	C	8.47933e-33	-0.575731	ENSG00000111328.6	CDK2AP1	Pancreas	GTEx	.
chr12	rs1790135	23.749	chr12:123184688_C_T	4.24e-08	0.03190	Known		chr12:123184688:SG	chr12:123266348:SG	0.872786		rs1402275	123266348	A	G	2.15755e-10	0.229803	ENSG00000130921.7	C12orf65	Skin_Not_Sun_Exposed_Suprapubic	GTEx	.
chr12	rs1790135	23.749	chr12:123184688_C_T	4.24e-08	0.03190	Known		chr12:123184688:SG	chr12:123266348:SG	0.872786		rs1402275	123266348	A	G	4.30693e-18	0.359656	ENSG00000130921.7	C12orf65	Artery_Aorta	GTEx	.
chr12	rs1790135	23.749	chr12:123184688_C_T	4.24e-08	0.03190	Known		chr12:123184688:SG	chr12:123266348:SG	0.872786		rs1402275	123266348	A	G	9.83198e-11	-0.187346	ENSG00000051825.14	MPHOSPH9	Skin_Sun_Exposed_Lower_leg	GTEx	.
chr12	rs1790135	23.749	chr12:123184688_C_T	4.24e-08	0.03190	Known		chr12:123184688:SG	chr12:123268945:SG	0.882933		rs10846491	123268945	C	G	1.16934e-09	0.21965	ENSG00000130921.7	C12orf65	Thyroid	GTEx	.
chr12	rs1790135	23.749	chr12:123184688_C_T	4.24e-08	0.03190	Known		chr12:123184688:SG	chr12:123268945:SG	0.882933		rs10846491	123268945	C	G	1.70365e-15	0.401513	ENSG00000235423.8	RP11-282O18.3	Colon_Sigmoid	GTEx	.
chr12	rs1790135	23.749	chr12:123184688_C_T	4.24e-08	0.03190	Known		chr12:123184688:SG	chr12:123273688:SG	0.855346		rs7953929	123273688	C	G	3.54642e-08	-0.267499	ENSG00000111328.6	CDK2AP1	Spleen	GTEx	.
chr12	rs1790135	23.749	chr12:123184688_C_T	4.24e-08	0.03190	Known		chr12:123184688:SG	chr12:123275562:SG:1	0.803797		rs35067339	123275562	T	A	3.84866e-36	-0.382792	ENSG00000111328.6	CDK2AP1	Skin_Not_Sun_Exposed_Suprapubic	GTEx	.
chr12	rs1790135	23.749	chr12:123184688_C_T	4.24e-08	0.03190	Known		chr12:123184688:SG	chr12:123283382:SG:0	0.831880		rs7306755	123283382	G	A	3.07415e-34	-0.319867	ENSG00000111328.6	CDK2AP1	Colon_Transverse	GTEx	.
chr12	rs1790135	23.749	chr12:123184688_C_T	4.24e-08	0.03190	Known		chr12:123184688:SG	chr12:123286468:SG	0.835050		rs71444571	123286468	G	A	5.58353e-11	-0.373166	ENSG00000111328.6	CDK2AP1	Liver	GTEx	.
chr12	rs1790135	23.749	chr12:123184688_C_T	4.24e-08	0.03190	Known		chr12:123184688:SG	chr12:123286468:SG	0.835050		rs71444571	123286468	G	A	7.07258e-18	-0.346734	ENSG00000111328.6	CDK2AP1	Stomach	GTEx	.
chr12	rs1790135	23.749	chr12:123184688_C_T	4.24e-08	0.03190	Known		chr12:123184688:SG	chr12:123299447:SG	0.834938		rs12821431	123299447	C	T	1.0604e-27	-0.324531	ENSG00000111328.6	CDK2AP1	Artery_Aorta	GTEx	.
chr12	rs1790135	23.749	chr12:123184688_C_T	4.24e-08	0.03190	Known		chr12:123184688:SG	chr12:123376905:SG	0.858476		rs28413626	123376905	G	A	5.54932e-08	-0.246165	ENSG00000111328.6	CDK2AP1	Prostate	GTEx	.
chr12	rs1790135	23.749	chr12:123184688_C_T	4.24e-08	0.03190	Known		chr12:123184688:SG	chr12:123377900:SG	0.834819		rs12299125	123377900	C	T	1.25896e-15	-0.438636	ENSG00000235423.8	RP11-282O18.3	Esophagus_Gastroesophageal_Junction	GTEx	.
chr12	rs1790135	23.749	chr12:123184688_C_T	4.24e-08	0.03190	Known		chr12:123184688:SG	chr12:123379073:SG	0.834773		rs28583837	123379073	G	A	1.12096e-18	-0.24433	ENSG00000111328.6	CDK2AP1	Esophagus_Muscularis	GTEx	.
chr12	rs1790135	23.749	chr12:123184688_C_T	4.24e-08	0.03190	Known		chr12:123184688:SG	chr12:123396629:SG	0.835312		rs28372579	123396629	A	G	4.16764e-15	-0.326961	ENSG00000130921.7	C12orf65	Esophagus_Muscularis	GTEx	.
chr12	rs1790135	23.749	chr12:123184688_C_T	4.24e-08	0.03190	Known		chr12:123184688:SG	chr12:123401427:SG	0.938749		rs28768122	123401427	T	C	1.57207e-08	-0.150632	ENSG00000183955.12	KMT5A	Esophagus_Mucosa	GTEx	.
chr12	rs1790135	23.749	chr12:123184688_C_T	4.24e-08	0.03190	Known		chr12:123184688:SG	chr12:123412630:SG	0.802224		rs28569885	123412630	A	G	3.18311e-09	0.23554	ENSG00000235423.8	RP11-282O18.3	Adipose_Subcutaneous	GTEx	.
chr14	rs6572891	39.549	chr14:22978132_G_A	1.41e-10	-0.03360	Novel		chr14:22904777:SG	chr14:22978132:SG	0.862241		rs1043209	22904777	G	A	3.33748e-15	0.474272	ENSG00000257285.5	RP11-298I3.1	Artery_Aorta	GTEx	.
chr14	rs6572891	39.549	chr14:22978132_G_A	1.41e-10	-0.03360	Novel		chr14:22906882:SG	chr14:22978132:SG	0.862357		rs8019902	22906882	C	T	6.75588e-09	0.197128	ENSG00000237054.9	PRMT5-AS1	Testis	GTEx	.
chr14	rs6572891	39.549	chr14:22978132_G_A	1.41e-10	-0.03360	Novel		chr14:22913136:SG:2	chr14:22978132:SG	0.862292		rs10148215	22913136	C	T	1.61972e-16	0.725962	ENSG00000257285.5	RP11-298I3.1	Brain_Caudate_basal_ganglia	GTEx	.
chr14	rs6572891	39.549	chr14:22978132_G_A	1.41e-10	-0.03360	Novel		chr14:22913136:SG:2	chr14:22978132:SG	0.862292		rs10148215	22913136	C	T	3.25575e-09	0.64786	ENSG00000257285.5	RP11-298I3.1	Brain_Putamen_basal_ganglia	GTEx	.
chr14	rs6572891	39.549	chr14:22978132_G_A	1.41e-10	-0.03360	Novel		chr14:22934519:SG	chr14:22978132:SG	0.852889		rs4982712	22934519	G	A	1e-310	-0.617348330770376	PRMT5	PRMT5	Bloodexp	deCODE_RNAseq	38.7266
chr14	rs6572891	39.549	chr14:22978132_G_A	1.41e-10	-0.03360	Novel		chr14:22970840:SG	chr14:22978132:SG	0.997033		rs59841088	22970840	G	A	4.96675e-08	0.345475	ENSG00000129474.15	AJUBA	Spleen	GTEx	.
chr14	rs6572891	39.549	chr14:22978132_G_A	1.41e-10	-0.03360	Novel		chr14:22971970:SG	chr14:22978132:SG	0.812181		rs1923	22971970	G	A	3.86172e-11	-0.298411	ENSG00000100461.17	RBM23	Stomach	GTEx	.
chr14	rs6572891	39.549	chr14:22978132_G_A	1.41e-10	-0.03360	Novel		chr14:22971970:SG	chr14:22978132:SG	0.812181		rs1923	22971970	G	A	7.6762e-09	-0.338268	ENSG00000100461.17	RBM23	Spleen	GTEx	.
chr14	rs6572891	39.549	chr14:22978132_G_A	1.41e-10	-0.03360	Novel		chr14:22978132:SG	chr14:22978132:SG	1		rs6572891	22978132	G	A	3.67285445736326e-258	0.368920655933241	AJUBA	AJUBA	Bloodexp	deCODE_RNAseq	38.8588
chr15	rs76115381	18.352	chr15:63592365_G_A	1.54e-09	0.04200	Novel		chr15:63592364:XG:2	chr15:63688747:SG	0.827246		rs17186513	63688747	T	G	7.03746017345691e-74	0.243120479754809	HERC1	HERC1	Bloodexp	deCODE_RNAseq	19.6807
chr17	rs78378222	1.726	chr17:7668434_T_G	3.98e-17	0.18770	Known		chr17:7668434:SG	chr17:7668434:SG	1		rs78378222	7668434	T	G	2.05198e-10	-0.581091	ENSG00000141510.16	TP53	Skin_Not_Sun_Exposed_Suprapubic	GTEx	.
chr17	rs78378222	1.726	chr17:7668434_T_G	3.98e-17	0.18770	Known		chr17:7668434:SG	chr17:7668434:SG	1		rs78378222	7668434	T	G	2.33839142403259e-41	0.547907587412701	TP53	TP53	Bloodexp	deCODE_RNAseq	1.83433
chr17	rs78378222	1.726	chr17:7668434_T_G	3.98e-17	0.18770	Known		chr17:7668434:SG	chr17:7668434:SG	1		rs78378222	7668434	T	G	3.00426e-11	-0.562542	ENSG00000141510.16	TP53	Skin_Sun_Exposed_Lower_leg	GTEx	.
chr17	rs78378222	1.726	chr17:7668434_T_G	3.98e-17	0.18770	Known		chr17:7668434:SG	chr17:7668434:SG	1		rs78378222	7668434	T	G	8.68606e-10	-0.765786	ENSG00000141510.16	TP53	Adipose_Subcutaneous	GTEx	.
chr17	rs35260328	18.687	chr17:29526058_C_T	1.51e-12	0.04790	Novel		chr17:29397936:SG	chr17:29526058:SG	0.999869		rs56260437	29397936	G	A	3.17182e-12	-0.174614	ENSG00000160551.11	TAOK1	Nerve_Tibial	GTEx	.
chr17	rs35260328	18.687	chr17:29526058_C_T	1.51e-12	0.04790	Novel		chr17:29439903:SG	chr17:29526058:SG	0.999927		rs12450818	29439903	A	T	1.2905e-18	0.628014	ENSG00000264808.1	RP11-802D6.1	Testis	GTEx	.
chr17	rs199512	18.812	chr17:46779986_T_C	2.53e-34	-0.07780	Known		chr17:46622485:XG:0	chr17:46779986:SG	0.882477		rs116956554	46622485	G	A	6.74452e-15	1.14822	ENSG00000262539.1	RP11-259G18.3	Kidney_Cortex	GTEx	.
chr17	rs199512	18.812	chr17:46779986_T_C	2.53e-34	-0.07780	Known		chr17:46696417:SG	chr17:46779986:SG	0.865806		rs199441	46696417	A	G	1.24245e-10	-0.189314	ENSG00000073969.18	NSF	Cells_Cultured_fibroblasts	GTEx	.
chr17	rs199512	18.812	chr17:46779986_T_C	2.53e-34	-0.07780	Known		chr17:46709946:SG	chr17:46779986:SG	0.889988		rs1378358	46709946	C	T	1.58605e-30	1.22961	ENSG00000262539.1	RP11-259G18.3	Brain_Hippocampus	GTEx	.
chr17	rs199512	18.812	chr17:46779986_T_C	2.53e-34	-0.07780	Known		chr17:46709946:SG	chr17:46779986:SG	0.889988		rs1378358	46709946	C	T	2.2634e-20	1.13777	ENSG00000214401.4	KANSL1-AS1	Kidney_Cortex	GTEx	.
chr17	rs199512	18.812	chr17:46779986_T_C	2.53e-34	-0.07780	Known		chr17:46709946:SG	chr17:46779986:SG	0.889988		rs1378358	46709946	C	T	2.32078e-121	1.25059	ENSG00000214401.4	KANSL1-AS1	Cells_Cultured_fibroblasts	GTEx	.
chr17	rs199512	18.812	chr17:46779986_T_C	2.53e-34	-0.07780	Known		chr17:46709946:SG	chr17:46779986:SG	0.889988		rs1378358	46709946	C	T	3.27394e-121	1.27489	ENSG00000214401.4	KANSL1-AS1	Nerve_Tibial	GTEx	.
chr17	rs199512	18.812	chr17:46779986_T_C	2.53e-34	-0.07780	Known		chr17:46709946:SG	chr17:46779986:SG	0.889988		rs1378358	46709946	C	T	4.16078e-52	1.11338	ENSG00000214401.4	KANSL1-AS1	Pancreas	GTEx	.
chr17	rs199512	18.812	chr17:46779986_T_C	2.53e-34	-0.07780	Known		chr17:46709946:SG	chr17:46779986:SG	0.889988		rs1378358	46709946	C	T	9.84063e-33	1.23338	ENSG00000262539.1	RP11-259G18.3	Brain_Anterior_cingulate_cortex_BA24	GTEx	.
chr17	rs199512	18.812	chr17:46779986_T_C	2.53e-34	-0.07780	Known		chr17:46712837:SG	chr17:46779986:SG	0.887657		rs169201	46712837	A	G	1.7162e-11	0.79428	ENSG00000185829.17	ARL17A	Ovary	GTEx	.
chr17	rs199512	18.812	chr17:46779986_T_C	2.53e-34	-0.07780	Known		chr17:46724418:SG	chr17:46779986:SG	0.889841		rs199451	46724418	G	A	1.11813e-27	1.21244	ENSG00000262500.1	MAPK8IP1P1	Brain_Hypothalamus	GTEx	.
chr17	rs199512	18.812	chr17:46779986_T_C	2.53e-34	-0.07780	Known		chr17:46731635:SG	chr17:46779986:SG	0.889922		rs199448	46731635	A	G	1.94499e-42	1.23195	ENSG00000262539.1	RP11-259G18.3	Brain_Cortex	GTEx	.
chr17	rs199512	18.812	chr17:46779986_T_C	2.53e-34	-0.07780	Known		chr17:46751565:SG	chr17:46779986:SG	0.899710		rs199533	46751565	G	A	6.03412e-12	0.723073	ENSG00000185829.17	ARL17A	Prostate	GTEx	.
chr17	rs199512	18.812	chr17:46779986_T_C	2.53e-34	-0.07780	Known		chr17:46766301:SG	chr17:46779986:SG	0.847670		rs199527	46766301	G	A	7.08266e-12	-0.597051	ENSG00000108379.9	WNT3	Spleen	GTEx	.
chr17	rs199512	18.812	chr17:46779986_T_C	2.53e-34	-0.07780	Known		chr17:46770341:SG	chr17:46779986:SG	0.943644		rs199526	46770341	C	G	1.51979e-12	-0.729238	ENSG00000261575.2	RP11-259G18.1	Small_Intestine_Terminal_Ileum	GTEx	.
chr17	rs199512	18.812	chr17:46779986_T_C	2.53e-34	-0.07780	Known		chr17:46770341:SG	chr17:46779986:SG	0.943644		rs199526	46770341	C	G	4.83642e-27	-0.821717	ENSG00000108379.9	WNT3	Pancreas	GTEx	.
chr17	rs199512	18.812	chr17:46779986_T_C	2.53e-34	-0.07780	Known		chr17:46771072:SG	chr17:46779986:SG	0.850174		rs199524	46771072	G	T	3.09277e-26	-0.512113	ENSG00000108379.9	WNT3	Nerve_Tibial	GTEx	.
chr17	rs199512	18.812	chr17:46779986_T_C	2.53e-34	-0.07780	Known		chr17:46771072:SG	chr17:46779986:SG	0.850174		rs199524	46771072	G	T	3.30876e-13	-0.474746	ENSG00000108379.9	WNT3	Heart_Atrial_Appendage	GTEx	.
chr17	rs199512	18.812	chr17:46779986_T_C	2.53e-34	-0.07780	Known		chr17:46771072:SG	chr17:46779986:SG	0.850174		rs199524	46771072	G	T	5.97133e-21	-0.548628	ENSG00000108379.9	WNT3	Esophagus_Gastroesophageal_Junction	GTEx	.
chr17	rs199512	18.812	chr17:46779986_T_C	2.53e-34	-0.07780	Known		chr17:46771072:SG	chr17:46779986:SG	0.850174		rs199524	46771072	G	T	9.2982e-11	-0.514818	ENSG00000108379.9	WNT3	Artery_Coronary	GTEx	.
chr17	rs199512	18.812	chr17:46779986_T_C	2.53e-34	-0.07780	Known		chr17:46771151:SG	chr17:46779986:SG	0.850036		rs199523	46771151	C	A	1.36927e-21	-0.587656	ENSG00000108379.9	WNT3	Colon_Transverse	GTEx	.
chr17	rs199512	18.812	chr17:46779986_T_C	2.53e-34	-0.07780	Known		chr17:46771151:SG	chr17:46779986:SG	0.850036		rs199523	46771151	C	A	4.44261e-17	-0.540383	ENSG00000108379.9	WNT3	Colon_Sigmoid	GTEx	.
chr17	rs199512	18.812	chr17:46779986_T_C	2.53e-34	-0.07780	Known		chr17:46771151:SG	chr17:46779986:SG	0.850036		rs199523	46771151	C	A	6.96869e-25	-0.583871	ENSG00000108379.9	WNT3	Artery_Aorta	GTEx	.
chr17	rs199512	18.812	chr17:46779986_T_C	2.53e-34	-0.07780	Known		chr17:46771151:SG	chr17:46779986:SG	0.850036		rs199523	46771151	C	A	7.58993e-12	-0.330904	ENSG00000108379.9	WNT3	Muscle_Skeletal	GTEx	.
chr17	rs199512	18.812	chr17:46779986_T_C	2.53e-34	-0.07780	Known		chr17:46771151:SG	chr17:46779986:SG	0.850036		rs199523	46771151	C	A	9.12081e-26	-0.377022	ENSG00000108379.9	WNT3	Lung	GTEx	.
chr17	rs199512	18.812	chr17:46779986_T_C	2.53e-34	-0.07780	Known		chr17:46776090:SG	chr17:46779986:SG	0.850151		rs199521	46776090	G	C	1.98197e-22	-0.405538	ENSG00000108379.9	WNT3	Artery_Tibial	GTEx	.
chr17	rs199512	18.812	chr17:46779986_T_C	2.53e-34	-0.07780	Known		chr17:46776090:SG	chr17:46779986:SG	0.850151		rs199521	46776090	G	C	3.4848e-16	-0.422668	ENSG00000108379.9	WNT3	Stomach	GTEx	.
chr17	rs199512	18.812	chr17:46779986_T_C	2.53e-34	-0.07780	Known		chr17:46776090:SG	chr17:46779986:SG	0.850151		rs199521	46776090	G	C	7.3519e-28	-0.512473	ENSG00000108379.9	WNT3	Esophagus_Muscularis	GTEx	.
chr17	rs199512	18.812	chr17:46779986_T_C	2.53e-34	-0.07780	Known		chr17:46779986:SG	chr17:46785247:SG	0.897286		rs199501	46785247	A	G	1.0325e-14	-0.532304	ENSG00000108379.9	WNT3	Heart_Left_Ventricle	GTEx	.
chr17	rs199512	18.812	chr17:46779986_T_C	2.53e-34	-0.07780	Known		chr17:46779986:SG	chr17:46785247:SG	0.897286		rs199501	46785247	A	G	1.11037e-70	-0.729965	ENSG00000108379.9	WNT3	Thyroid	GTEx	.
chr17	rs199512	18.812	chr17:46779986_T_C	2.53e-34	-0.07780	Known		chr17:46779986:SG	chr17:46785247:SG	0.897286		rs199501	46785247	A	G	1.77464e-15	-0.625844	ENSG00000108379.9	WNT3	Adrenal_Gland	GTEx	.
chr17	rs199512	18.812	chr17:46779986_T_C	2.53e-34	-0.07780	Known		chr17:46779986:SG	chr17:46785247:SG	0.897286		rs199501	46785247	A	G	8.70278e-10	-0.5014	ENSG00000279685.2	MAPT-IT1	Brain_Cerebellum	GTEx	.
chr19	rs897804	42.425	chr19:12766150_G_C	4.62e-12	-0.03790	Novel		chr19:12766150:SG	chr19:12766150:SG	1		rs897804	12766150	G	C	1.36797e-10	0.101522	ENSG00000167815.11	PRDX2	Thyroid	GTEx	.
chr19	rs897804	42.425	chr19:12766150_G_C	4.62e-12	-0.03790	Novel		chr19:12766150:SG	chr19:12766150:SG	1		rs897804	12766150	G	C	1.44007e-25	0.192719	ENSG00000167815.11	PRDX2	Artery_Tibial	GTEx	.
chr19	rs897804	42.425	chr19:12766150_G_C	4.62e-12	-0.03790	Novel		chr19:12766150:SG	chr19:12766150:SG	1		rs897804	12766150	G	C	1.51049e-08	0.197669	ENSG00000167815.11	PRDX2	Pancreas	GTEx	.
chr19	rs897804	42.425	chr19:12766150_G_C	4.62e-12	-0.03790	Novel		chr19:12766150:SG	chr19:12766150:SG	1		rs897804	12766150	G	C	1.57967e-18	0.158967	ENSG00000167815.11	PRDX2	Whole_Blood	GTEx	.
chr19	rs897804	42.425	chr19:12766150_G_C	4.62e-12	-0.03790	Novel		chr19:12766150:SG	chr19:12766150:SG	1		rs897804	12766150	G	C	1.62796e-08	0.192954	ENSG00000095066.11	HOOK2	Heart_Left_Ventricle	GTEx	.
chr19	rs897804	42.425	chr19:12766150_G_C	4.62e-12	-0.03790	Novel		chr19:12766150:SG	chr19:12766150:SG	1		rs897804	12766150	G	C	1.67197e-13	0.173	ENSG00000095066.11	HOOK2	Cells_Cultured_fibroblasts	GTEx	.
chr19	rs897804	42.425	chr19:12766150_G_C	4.62e-12	-0.03790	Novel		chr19:12766150:SG	chr19:12766150:SG	1		rs897804	12766150	G	C	1.93158e-10	0.30905	ENSG00000167815.11	PRDX2	Spleen	GTEx	.
chr19	rs897804	42.425	chr19:12766150_G_C	4.62e-12	-0.03790	Novel		chr19:12766150:SG	chr19:12766150:SG	1		rs897804	12766150	G	C	1.95034e-08	0.633609	ENSG00000167815.11	PRDX2	Cells_EICV-transformed_lymphocytes	GTEx	.
chr19	rs897804	42.425	chr19:12766150_G_C	4.62e-12	-0.03790	Novel		chr19:12766150:SG	chr19:12766150:SG	1		rs897804	12766150	G	C	1e-310	0.828732013020596	PRDX2	PRDX2	Bloodexp	deCODE_RNAseq	36.9638
chr19	rs897804	42.425	chr19:12766150_G_C	4.62e-12	-0.03790	Novel		chr19:12766150:SG	chr19:12766150:SG	1		rs897804	12766150	G	C	2.51577e-16	0.191702	ENSG00000167815.11	PRDX2	Lung	GTEx	.
chr19	rs897804	42.425	chr19:12766150_G_C	4.62e-12	-0.03790	Novel		chr19:12766150:SG	chr19:12766150:SG	1		rs897804	12766150	G	C	2.66699e-10	0.0906987	ENSG00000167815.11	PRDX2	Muscle_Skeletal	GTEx	.
chr19	rs897804	42.425	chr19:12766150_G_C	4.62e-12	-0.03790	Novel		chr19:12766150:SG	chr19:12766150:SG	1		rs897804	12766150	G	C	3.25733e-20	0.25291	ENSG00000095066.11	HOOK2	Skin_Not_Sun_Exposed_Suprapubic	GTEx	.
chr19	rs897804	42.425	chr19:12766150_G_C	4.62e-12	-0.03790	Novel		chr19:12766150:SG	chr19:12766150:SG	1		rs897804	12766150	G	C	3.44806e-15	0.141746	ENSG00000167815.11	PRDX2	Skin_Sun_Exposed_Lower_leg	GTEx	.
chr19	rs897804	42.425	chr19:12766150_G_C	4.62e-12	-0.03790	Novel		chr19:12766150:SG	chr19:12766150:SG	1		rs897804	12766150	G	C	3.73618e-24	0.295248	ENSG00000167815.11	PRDX2	Artery_Aorta	GTEx	.
chr19	rs897804	42.425	chr19:12766150_G_C	4.62e-12	-0.03790	Novel		chr19:12766150:SG	chr19:12766150:SG	1		rs897804	12766150	G	C	3.78725542804881e-79	0.21080368452147	RNASEH2A	RNASEH2A	Bloodexp	deCODE_RNAseq	36.9638
chr19	rs897804	42.425	chr19:12766150_G_C	4.62e-12	-0.03790	Novel		chr19:12766150:SG	chr19:12766150:SG	1		rs897804	12766150	G	C	5.96569e-09	0.130522	ENSG00000167815.11	PRDX2	Colon_Transverse	GTEx	.
chr19	rs897804	42.425	chr19:12766150_G_C	4.62e-12	-0.03790	Novel		chr19:12766150:SG	chr19:12766150:SG	1		rs897804	12766150	G	C	7.24538e-20	0.233241	ENSG00000095066.11	HOOK2	Skin_Sun_Exposed_Lower_leg	GTEx	.
chr19	rs897804	42.425	chr19:12766150_G_C	4.62e-12	-0.03790	Novel		chr19:12766150:SG	chr19:12766150:SG	1		rs897804	12766150	G	C	7.50498e-09	0.141948	ENSG00000095066.11	HOOK2	Nerve_Tibial	GTEx	.
chr19	rs897804	42.425	chr19:12766150_G_C	4.62e-12	-0.03790	Novel		chr19:12766150:SG	chr19:12777159:XG:4	0.900262		rs140327690,rs869198471	12777159	!	AAAATAAATA	4.09823660119944e-28	0.122857665755264	JUNB	JUNB	Bloodexp	deCODE_RNAseq	38.7326
chr2	rs10165471	17.712	chr2:10059643_A_G	3.64e-09	0.03720	Known		chr2:10038915:SG	chr2:10059643:SG	0.901831		rs4669519	10038915	A	G	5.70822e-09	-0.181693	ENSG00000260077.1	RP11-254F7.2	Cells_Cultured_fibroblasts	GTEx	.
chr2	rs10165471	17.712	chr2:10059643_A_G	3.64e-09	0.03720	Known		chr2:10055413:SG	chr2:10059643:SG	0.973310		rs6736289	10055413	G	C	2.10537e-32	0.607169	ENSG00000260077.1	RP11-254F7.2	Skin_Sun_Exposed_Lower_leg	GTEx	.
chr2	rs4599108	49.274	chr2:85316099_C_T	5.08e-08	0.02780	Known		chr2:85312167:IG:0	chr2:85316099:SG	0.877597		rs35316636	85312167	C	CA	2.16963e-08	0.368362	ENSG00000042445.13	RETSAT	Spleen	GTEx	.
chr2	rs4599108	49.274	chr2:85316099_C_T	5.08e-08	0.02780	Known		chr2:85312167:IG:0	chr2:85316099:SG	0.877597		rs35316636	85312167	C	CA	5.45995e-12	-0.347522	ENSG00000152291.13	TGOLN2	Cells_EICV-transformed_lymphocytes	GTEx	.
chr2	rs4599108	49.274	chr2:85316099_C_T	5.08e-08	0.02780	Known		chr2:85315563:SG	chr2:85316099:SG	0.886786		rs7608881	85315563	G	C	1.11434e-07	0.434836	ENSG00000246575.2	AC093162.5	Ovary	GTEx	.
chr2	rs4599108	49.274	chr2:85316099_C_T	5.08e-08	0.02780	Known		chr2:85315563:SG	chr2:85316099:SG	0.886786		rs7608881	85315563	G	C	1.12481e-11	0.314105	ENSG00000246575.2	AC093162.5	Esophagus_Muscularis	GTEx	.
chr2	rs4599108	49.274	chr2:85316099_C_T	5.08e-08	0.02780	Known		chr2:85315563:SG	chr2:85316099:SG	0.886786		rs7608881	85315563	G	C	1.2596e-21	0.349235	ENSG00000246575.2	AC093162.5	Lung	GTEx	.
chr2	rs4599108	49.274	chr2:85316099_C_T	5.08e-08	0.02780	Known		chr2:85315563:SG	chr2:85316099:SG	0.886786		rs7608881	85315563	G	C	1.81598e-11	0.348649	ENSG00000246575.2	AC093162.5	Prostate	GTEx	.
chr2	rs4599108	49.274	chr2:85316099_C_T	5.08e-08	0.02780	Known		chr2:85315563:SG	chr2:85316099:SG	0.886786		rs7608881	85315563	G	C	2.19948e-29	0.450296	ENSG00000246575.2	AC093162.5	Thyroid	GTEx	.
chr2	rs4599108	49.274	chr2:85316099_C_T	5.08e-08	0.02780	Known		chr2:85315595:SG	chr2:85316099:SG	0.886904		rs7608892	85315595	G	A	4.26984e-21	0.238895	ENSG00000246575.2	AC093162.5	Whole_Blood	GTEx	.
chr2	rs4599108	49.274	chr2:85316099_C_T	5.08e-08	0.02780	Known		chr2:85315595:SG	chr2:85316099:SG	0.886904		rs7608892	85315595	G	A	4.85164e-22	0.480238	ENSG00000246575.2	AC093162.5	Nerve_Tibial	GTEx	.
chr2	rs4599108	49.274	chr2:85316099_C_T	5.08e-08	0.02780	Known		chr2:85316099:SG	chr2:85317466:IG	0.886833		rs10527660	85317466	G	GCAACA	1.08737e-13	0.668885	ENSG00000246575.2	AC093162.5	Minor_Salivary_Gland	GTEx	.
chr2	rs4599108	49.274	chr2:85316099_C_T	5.08e-08	0.02780	Known		chr2:85316099:SG	chr2:85317466:IG	0.886833		rs10527660	85317466	G	GCAACA	7.18991e-16	-0.265032	ENSG00000152291.13	TGOLN2	Stomach	GTEx	.
chr2	rs4599108	49.274	chr2:85316099_C_T	5.08e-08	0.02780	Known		chr2:85316099:SG	chr2:85318929:SG	0.877795		rs1053561	85318929	A	G	5.86705e-68	-0.401573	ENSG00000152291.13	TGOLN2	Cells_Cultured_fibroblasts	GTEx	.
chr2	rs4599108	49.274	chr2:85316099_C_T	5.08e-08	0.02780	Known		chr2:85316099:SG	chr2:85319069:SG	0.886216		rs1053560	85319069	C	T	4.90002e-13	0.275886	ENSG00000246575.2	AC093162.5	Stomach	GTEx	.
chr2	rs4599108	49.274	chr2:85316099_C_T	5.08e-08	0.02780	Known		chr2:85316099:SG	chr2:85319069:SG	0.886216		rs1053560	85319069	C	T	5.64262e-10	0.296607	ENSG00000246575.2	AC093162.5	Spleen	GTEx	.
chr2	rs4599108	49.274	chr2:85316099_C_T	5.08e-08	0.02780	Known		chr2:85316099:SG	chr2:85320253:SG	0.886108		rs7607284	85320253	C	G	7.08924e-41	-0.361662	ENSG00000152291.13	TGOLN2	Esophagus_Mucosa	GTEx	.
chr2	rs4599108	49.274	chr2:85316099_C_T	5.08e-08	0.02780	Known		chr2:85316099:SG	chr2:85324061:SG	0.886058		rs6547612	85324061	C	T	7.22302e-39	-0.327609	ENSG00000152291.13	TGOLN2	Skin_Sun_Exposed_Lower_leg	GTEx	.
chr2	rs4599108	49.274	chr2:85316099_C_T	5.08e-08	0.02780	Known		chr2:85316099:SG	chr2:85324061:SG	0.886058		rs6547612	85324061	T	C	1e-310	-0.78331982829235	RETSAT	RETSAT	Bloodexp	deCODE_RNAseq	49.0693
chr2	rs4599108	49.274	chr2:85316099_C_T	5.08e-08	0.02780	Known		chr2:85316099:SG	chr2:85325586:SG	0.886166		rs4444526	85325586	T	C	1.59911e-12	0.453472	ENSG00000246575.2	AC093162.5	Pituitary	GTEx	.
chr2	rs4599108	49.274	chr2:85316099_C_T	5.08e-08	0.02780	Known		chr2:85316099:SG	chr2:85326661:SG	0.874121		rs1044973	85326661	C	T	1.11125e-08	0.262618	ENSG00000246575.2	AC093162.5	Small_Intestine_Terminal_Ileum	GTEx	.
chr2	rs4599108	49.274	chr2:85316099_C_T	5.08e-08	0.02780	Known		chr2:85316099:SG	chr2:85326957:SG	0.825761		rs4247303	85326957	G	A	1.03613e-42	0.381936	ENSG00000042445.13	RETSAT	Whole_Blood	GTEx	.
chr2	rs4599108	49.274	chr2:85316099_C_T	5.08e-08	0.02780	Known		chr2:85316099:SG	chr2:85326957:SG	0.825761		rs4247303	85326957	G	A	1.7565e-10	-0.131779	ENSG00000152291.13	TGOLN2	Heart_Left_Ventricle	GTEx	.
chr2	rs4599108	49.274	chr2:85316099_C_T	5.08e-08	0.02780	Known		chr2:85316099:SG	chr2:85326957:SG	0.825761		rs4247303	85326957	G	A	2.21764e-13	-0.141989	ENSG00000152291.13	TGOLN2	Adipose_Subcutaneous	GTEx	.
chr2	rs4599108	49.274	chr2:85316099_C_T	5.08e-08	0.02780	Known		chr2:85316099:SG	chr2:85326957:SG	0.825761		rs4247303	85326957	G	A	2.32237e-08	-0.141993	ENSG00000152291.13	TGOLN2	Colon_Sigmoid	GTEx	.
chr2	rs4599108	49.274	chr2:85316099_C_T	5.08e-08	0.02780	Known		chr2:85316099:SG	chr2:85326957:SG	0.825761		rs4247303	85326957	G	A	2.98489e-09	-0.114533	ENSG00000152291.13	TGOLN2	Esophagus_Muscularis	GTEx	.
chr2	rs4599108	49.274	chr2:85316099_C_T	5.08e-08	0.02780	Known		chr2:85316099:SG	chr2:85326957:SG	0.825761		rs4247303	85326957	G	A	8.63732e-09	-0.157736	ENSG00000152291.13	TGOLN2	Heart_Atrial_Appendage	GTEx	.
chr2	rs4599108	49.274	chr2:85316099_C_T	5.08e-08	0.02780	Known		chr2:85316099:SG	chr2:85326957:SG	0.825761		rs4247303	85326957	G	A	9.19137e-08	-0.157943	ENSG00000152291.13	TGOLN2	Breast_Mammary_Tissue	GTEx	.
chr2	rs4599108	49.274	chr2:85316099_C_T	5.08e-08	0.02780	Known		chr2:85316099:SG	chr2:85328154:SG	0.857535		rs10460586	85328154	A	G	2.30200794395945e-247	-0.355652881063657	ELMOD3	ELMOD3	Bloodexp	deCODE_RNAseq	48.6755
chr2	rs4599108	49.274	chr2:85316099_C_T	5.08e-08	0.02780	Known		chr2:85316099:SG	chr2:85328355:SG	0.866592		rs10460587	85328355	C	T	1.67504e-13	0.247264	ENSG00000246575.2	AC093162.5	Colon_Transverse	GTEx	.
chr2	rs4599108	49.274	chr2:85316099_C_T	5.08e-08	0.02780	Known		chr2:85316099:SG	chr2:85328355:SG	0.866592		rs10460587	85328355	C	T	3.98881e-19	0.328988	ENSG00000152284.4	TCF7L1	Whole_Blood	GTEx	.
chr2	rs4599108	49.274	chr2:85316099_C_T	5.08e-08	0.02780	Known		chr2:85316099:SG	chr2:85328355:SG	0.866592		rs10460587	85328355	T	C	1e-310	-0.415339147718002	TGOLN2	TGOLN2	Bloodexp	deCODE_RNAseq	48.4461
chr2	rs4599108	49.274	chr2:85316099_C_T	5.08e-08	0.02780	Known		chr2:85316099:SG	chr2:85328355:SG	0.866592		rs10460587	85328355	T	C	1e-310	-0.493623937957427	AC093162.5	AC093162.5	Bloodexp	deCODE_RNAseq	48.4461
chr20	rs6051621	30.671	chr20:3180074_G_T	1.28e-09	0.03340	Novel		chr20:3175422:SG	chr20:3180074:SG	0.999949		rs6084280	3175422	C	T	9.84294e-13	0.279668	ENSG00000088899.14	LZTS3	Adipose_Subcutaneous	GTEx	.
chr3	rs12629472	20.475	chr3:52457820_G_A	4.63e-11	0.04190	Novel		chr3:52454623:SG	chr3:52457820:SG	0.999826		rs3821839	52454623	C	G	1.36005494091158e-75	-0.229607525350971	TNNC1	TNNC1	Bloodexp	deCODE_RNAseq	23.5641
chr3	rs12629472	20.475	chr3:52457820_G_A	4.63e-11	0.04190	Novel		chr3:52457820:SG	chr3:52460400:IG:2	0.872062		rs1437147956,rs563361383,rs761035609	52460400	!	AT	7.18031994546551e-14	0.0934635392111532	DNAH1	DNAH1	Bloodexp	deCODE_RNAseq	25.3802
chr3	rs73238159	13.346	chr3:142359917_C_T	2.6e-08	0.04240	Novel		chr3:142359917:SG	chr3:142415870:SG	0.955637		rs11720007	142415870	T	G	2.08403e-08	0.134809	ENSG00000114127.10	XRN1	Cells_Cultured_fibroblasts	GTEx	.
chr5	rs448162	38.277	chr5:112846994_A_G	4.13e-11	0.03500	Novel		chr5:112826716:SG	chr5:112846994:SG	0.844992		rs2546110	112826716	A	G	4.19295e-08	-0.195763	ENSG00000270067.1	CTC-487M23.5	Whole_Blood	GTEx	.
chr5	rs448162	38.277	chr5:112846994_A_G	4.13e-11	0.03500	Novel		chr5:112827157:SG	chr5:112846994:SG	0.845990		rs2229992	112827157	T	C	2.4426e-09	0.201135	ENSG00000153037.13	SRP19	Stomach	GTEx	.
chr5	rs448162	38.277	chr5:112846994_A_G	4.13e-11	0.03500	Novel		chr5:112837233:SG	chr5:112846994:SG	0.838756		rs1966476	112837233	T	C	1.45991e-10	-0.285811	ENSG00000212643.2	ZRSR1	Lung	GTEx	.
chr5	rs448162	38.277	chr5:112846994_A_G	4.13e-11	0.03500	Novel		chr5:112846994:SG	chr5:112846994:SG	1		rs448162	112846994	A	G	4.19606e-11	-0.322936	ENSG00000279522.1	CTC-487M23.6	Lung	GTEx	.
chr6	rs9267573	7.890	chr6:31842089_T_G	4.48e-10	0.05300	Known		chr6:31842089:SG	chr6:31842089:SG	1		rs9267573	31842089	T	G	2.344e-09	0.83679	ENSG00000231852.6	CYP21A2	Pituitary	GTEx	.
chr6	rs9267573	7.890	chr6:31842089_T_G	4.48e-10	0.05300	Known		chr6:31842089:SG	chr6:31842089:SG	1		rs9267573	31842089	T	G	5.08362e-10	-0.456362	ENSG00000213719.8	CLIC1	Testis	GTEx	.
chr6	rs9267573	7.890	chr6:31842089_T_G	4.48e-10	0.05300	Known		chr6:31842089:SG	chr6:31842089:SG	1		rs9267573	31842089	T	G	6.18807e-09	0.446625	ENSG00000231852.6	CYP21A2	Adipose_Visceral_Omentum	GTEx	.
chr6	rs9400239	32.049	chr6:108656460_T_C	1.79e-27	-0.06120	Known		chr6:108624167:SG	chr6:108656460:SG	0.982916		rs2022464	108624167	A	C	8.14924e-11	0.216004	ENSG00000203801.8	LINC00222	Nerve_Tibial	GTEx	.
chr6	rs9400239	32.049	chr6:108656460_T_C	1.79e-27	-0.06120	Known		chr6:108653543:SG	chr6:108656460:SG	0.994315		rs4946932	108653543	A	C	1.56931e-08	0.215351	ENSG00000203801.8	LINC00222	Muscle_Skeletal	GTEx	.
chr6	rs9400239	32.049	chr6:108656460_T_C	1.79e-27	-0.06120	Known		chr6:108656460:SG	chr6:108673230:SG	0.931105		rs35396874	108673230	C	T	2.40642e-08	0.238046	ENSG00000219565.2	ZNF259P1	Muscle_Skeletal	GTEx	.
chr6	rs449308	16.472	chr6:111159192_C_A	9.14e-11	0.04620	Novel		chr6:111093202:IG	chr6:111159192:SG	0.843333		rs71784325	111093202	CTT	C	8.70212e-08	-0.509985	ENSG00000231889.7	TRAF3IP2-AS1	Spleen	GTEx	.
chr6	rs449308	16.472	chr6:111159192_C_A	9.14e-11	0.04620	Novel		chr6:111159192:SG	chr6:111271114:SG	0.861956		rs12199233	111271114	G	A	8.57822e-08	-0.425472	ENSG00000173214.5	MFSD4B	Heart_Atrial_Appendage	GTEx	.
chr7	.	32.125	chr7:45921046_G	1.15e-09	0.04010	Novel		chr7:45921046:SG:2	chr7:45921046:SG:0	0.999678		rs2854746	45921046	!	C	4.59634408838814e-47	-0.171625572521786	IGFBP3	IGFBP3	Bloodexp	deCODE_RNAseq	32.5314
chr7	.	32.125	chr7:45921046_G	1.15e-09	0.04010	Novel		chr7:45921046:SG:1	chr7:46236821:SG	1.000000		rs2854746	45921046	G	C	5.00509e-08	-0.14094	ENSG00000146674.14	IGFBP3	Muscle_Skeletal	GTEx	.
chr7	.	32.125	chr7:45921046_G	1.15e-09	0.04010	Novel		chr7:45921046:SG:1	chr7:46236821:SG	1.000000		rs2854746	45921046	G	C	5.93769e-09	-0.253904	ENSG00000146674.14	IGFBP3	Heart_Left_Ventricle	GTEx	.
chr7	.	32.125	chr7:45921046_G	1.15e-09	0.04010	Novel		chr7:45921046:SG:1	chr7:46236821:SG	1.000000		rs2854746	45921046	G	C	6.88425e-09	-0.252781	ENSG00000146674.14	IGFBP3	Thyroid	GTEx	.
chr7	rs76928645	11.914	chr7:54873635_C_T	1.04e-24	0.08610	Known		chr7:54853213:SG	chr7:54873635:SG	0.795495		rs149352678	54853213	C	T	2.34762e-13	-0.469397	ENSG00000146648.17	EGFR	Brain_Cortex	GTEx	.
chr7	rs76928645	11.914	chr7:54873635_C_T	1.04e-24	0.08610	Known		chr7:54873635:SG	chr7:54873635:SG	1		rs76928645	54873635	C	T	1.00761e-09	-0.309394	ENSG00000146648.17	EGFR	Brain_Cerebellum	GTEx	.
chr7	rs42036	26.166	chr7:92612137_C_G	2.31e-15	-0.04750	Known		chr7:92612137:SG	chr7:92615108:SG	0.979324		rs42039	92615108	C	T	1.21921e-07	-0.245671	ENSG00000105810.9	CDK6	Testis	GTEx	.
chr7	rs6962772	15.829	chr7:99484107_A_G	9.26e-09	-0.04100	Novel		chr7:99423183:SG	chr7:99484107:SG	0.997706		rs917154	99423183	A	G	3.09971e-08	0.544693	ENSG00000160917.14	CPSF4	Brain_Anterior_cingulate_cortex_BA24	GTEx	.
chr7	rs6962772	15.829	chr7:99484107_A_G	9.26e-09	-0.04100	Novel		chr7:99423183:SG	chr7:99484107:SG	0.997706		rs917154	99423183	A	G	5.09769e-09	0.455179	ENSG00000160917.14	CPSF4	Brain_Frontal_Cortex_BA9	GTEx	.
chr7	rs6962772	15.829	chr7:99484107_A_G	9.26e-09	-0.04100	Novel		chr7:99431654:SG	chr7:99484107:SG	0.999341		rs7794682	99431654	C	T	4.09953e-11	-0.220683	ENSG00000241468.7	ATP5J2	Testis	GTEx	.
chr7	rs6962772	15.829	chr7:99484107_A_G	9.26e-09	-0.04100	Novel		chr7:99484107:SG	chr7:99583473:SG	0.939219		rs11772470	99583473	G	A	1.62440072588469e-89	-0.312604569811502	ZNF655	ZNF655	Bloodexp	deCODE_RNAseq	13.7375
chr7	rs6962772	15.829	chr7:99484107_A_G	9.26e-09	-0.04100	Novel		chr7:99484107:SG	chr7:99668695:SG	0.877875		rs4646450	99668695	G	A	2.51967321396529e-79	-0.279666418342852	CNPY4	CNPY4	Bloodexp	deCODE_RNAseq	15.4661
chr7	rs142005327	25.355	chr7:121329915_G_GCT	7.32e-12	0.05090	Known		chr7:121329915:IG	chr7:121399670:XG:0	0.852207		.	121399670	!	GGGAGGCAGAGCTTGC	1.16010707928376e-36	-0.162182951204364	WNT16	WNT16	Bloodexp	deCODE_RNAseq	22.3985
chr8	rs13277542	49.576	chr8:144522536_T_G	1.79e-11	-0.03490	Novel		chr8:144483074:SG	chr8:144522536:SG	0.792325		rs10435711	144483074	G	A	1.19975e-14	-0.365873	ENSG00000160972.9	PPP1R16A	Spleen	GTEx	.
chr8	rs13277542	49.576	chr8:144522536_T_G	1.79e-11	-0.03490	Novel		chr8:144483074:SG	chr8:144522536:SG	0.792325		rs10435711	144483074	G	A	6.97589e-14	0.280164	ENSG00000167701.13	GPT	Thyroid	GTEx	.
chr8	rs13277542	49.576	chr8:144522536_T_G	1.79e-11	-0.03490	Novel		chr8:144487477:SG	chr8:144522536:SG	0.795422		rs12682297	144487477	T	A	9.9754e-11	0.263728	ENSG00000255182.2	CTD-2517M22.14	Colon_Sigmoid	GTEx	.
chr8	rs13277542	49.576	chr8:144522536_T_G	1.79e-11	-0.03490	Novel		chr8:144491463:SG	chr8:144522536:SG	0.795486		rs7387910	144491463	A	T	2.25732e-09	-0.107215	ENSG00000160972.9	PPP1R16A	Nerve_Tibial	GTEx	.
chr8	rs13277542	49.576	chr8:144522536_T_G	1.79e-11	-0.03490	Novel		chr8:144495487:SG	chr8:144522536:SG	0.793867		rs10902782	144495487	G	A	1.81167e-12	0.238569	ENSG00000255182.2	CTD-2517M22.14	Artery_Tibial	GTEx	.
chr8	rs13277542	49.576	chr8:144522536_T_G	1.79e-11	-0.03490	Novel		chr8:144495487:SG	chr8:144522536:SG	0.793867		rs10902782	144495487	G	A	9.51818e-12	0.327128	ENSG00000255182.2	CTD-2517M22.14	Artery_Aorta	GTEx	.
chr8	rs13277542	49.576	chr8:144522536_T_G	1.79e-11	-0.03490	Novel		chr8:144498892:SG	chr8:144522536:SG	0.801397		rs3816732	144498892	T	C	1.11155e-09	0.352353	ENSG00000255182.2	CTD-2517M22.14	Artery_Coronary	GTEx	.
chr8	rs13277542	49.576	chr8:144522536_T_G	1.79e-11	-0.03490	Novel		chr8:144498892:SG	chr8:144522536:SG	0.801397		rs3816732	144498892	T	C	5.58286e-10	-0.307022	ENSG00000160959.7	LRRC14	Spleen	GTEx	.
chr8	rs13277542	49.576	chr8:144522536_T_G	1.79e-11	-0.03490	Novel		chr8:144504344:SG	chr8:144522536:SG	0.791261		rs1063739	144504344	C	A	5.62731e-08	-0.507717	ENSG00000160972.9	PPP1R16A	Cells_EICV-transformed_lymphocytes	GTEx	.
chr8	rs13277542	49.576	chr8:144522536_T_G	1.79e-11	-0.03490	Novel		chr8:144511657:SG	chr8:144522536:SG	0.796421		rs2279243	144511657	C	T	6.98372e-13	0.263607	ENSG00000255182.2	CTD-2517M22.14	Lung	GTEx	.
chr8	rs13277542	49.576	chr8:144522536_T_G	1.79e-11	-0.03490	Novel		chr8:144519234:SG	chr8:144522536:SG	0.820927		rs3757966	144519234	G	A	1.45442e-11	0.276137	ENSG00000255182.2	CTD-2517M22.14	Adipose_Visceral_Omentum	GTEx	.
chr8	rs13277542	49.576	chr8:144522536_T_G	1.79e-11	-0.03490	Novel		chr8:144519234:SG	chr8:144522536:SG	0.820927		rs3757966	144519234	G	A	4.06848e-18	-0.179961	ENSG00000160959.7	LRRC14	Whole_Blood	GTEx	.
chr8	rs13277542	49.576	chr8:144522536_T_G	1.79e-11	-0.03490	Novel		chr8:144522536:SG	chr8:144522536:SG	1		rs13277542	144522536	T	G	1.78874e-13	0.296746	ENSG00000160957.12	RECQL4	Brain_Cerebellar_Hemisphere	GTEx	.
chr8	rs13277542	49.576	chr8:144522536_T_G	1.79e-11	-0.03490	Novel		chr8:144522536:SG	chr8:144522536:SG	1		rs13277542	144522536	T	G	1e-310	-0.821442743295526	LRRC14	LRRC14	Bloodexp	deCODE_RNAseq	44.311
chr8	rs13277542	49.576	chr8:144522536_T_G	1.79e-11	-0.03490	Novel		chr8:144522536:SG	chr8:144522536:SG	1		rs13277542	144522536	T	G	2.38669e-15	-0.227585	ENSG00000160959.7	LRRC14	Muscle_Skeletal	GTEx	.
chr8	rs13277542	49.576	chr8:144522536_T_G	1.79e-11	-0.03490	Novel		chr8:144522536:SG	chr8:144522536:SG	1		rs13277542	144522536	T	G	2.6804e-12	0.374334	ENSG00000160957.12	RECQL4	Brain_Cerebellum	GTEx	.
chr8	rs13277542	49.576	chr8:144522536_T_G	1.79e-11	-0.03490	Novel		chr8:144522536:SG	chr8:144522536:SG	1		rs13277542	144522536	T	G	2.87572301669728e-256	-0.367224979991395	LRRC24	LRRC24	Bloodexp	deCODE_RNAseq	44.311
chr8	rs13277542	49.576	chr8:144522536_T_G	1.79e-11	-0.03490	Novel		chr8:144522536:SG	chr8:144522536:SG	1		rs13277542	144522536	T	G	4.73801e-09	0.18193	ENSG00000160959.7	LRRC14	Testis	GTEx	.
chr8	rs13277542	49.576	chr8:144522536_T_G	1.79e-11	-0.03490	Novel		chr8:144522536:SG	chr8:144522536:SG	1		rs13277542	144522536	T	G	5.82012e-08	0.167056	ENSG00000160957.12	RECQL4	Artery_Tibial	GTEx	.
chr8	rs13277542	49.576	chr8:144522536_T_G	1.79e-11	-0.03490	Novel		chr8:144522536:SG	chr8:144524754:SG	0.818975		rs2721138	144524754	T	C	1.3165e-12	0.111346	ENSG00000187954.12	CYHR1	Artery_Tibial	GTEx	.
chr8	rs13277542	49.576	chr8:144522536_T_G	1.79e-11	-0.03490	Novel		chr8:144522536:SG	chr8:144554939:SG	0.840970		rs10110962	144554939	C	T	1.67567e-08	0.143769	ENSG00000255182.2	CTD-2517M22.14	Thyroid	GTEx	.
chr8	rs13277542	49.576	chr8:144522536_T_G	1.79e-11	-0.03490	Novel		chr8:144522536:SG	chr8:144554939:SG	0.840970		rs10110962	144554939	C	T	2.99913e-09	0.197602	ENSG00000255182.2	CTD-2517M22.14	Nerve_Tibial	GTEx	.

## Sheet: Suppl_Table_2b_pQTL_for_BV
pQTL (cis/trans) analysis of Intracranial Volume associated variants (N=64) using SOMAlogic scan of 4,983 protein from plasma of 35,559 Icelanders.
EA is effect allele, OA is other allele, EAF is effect allele frequency in percentage, coding effect is estimated effect by effect allele.
PICV is p-value for association for Intracranial Volume, BetaICV is effect estimate in standard deviation for Intracranial Volume.
PpQTL is p-value for association for pQTL from protein association data, BetapQTL is effect estimate in standard deviation for respective pQTL.
Uniport is Uniprot ID for the protein, pos_var is the position of pQTL, TSS_prot is transcription start site of protein
LD friend is top LD of Intracranial Volume variant which is in LD with top eQTL, r2 is a measure of LD between Intracranial Volume variant and eQTL variant.
Pthreshold for pQTL analysis is: 0.05/4,907/64 = 1.59e-7, where 4,907 aptamers (targetting 4,719 proteins) were tested for 64 ICV variants.
Intracranial Volume variant										LD Friend				Top pQTL cis/trans (in LD with Intracranial Volume variant)
chrom	hg38	rsID	EA	OA	EAF	PICV	BetaICV	Assoc		mk1	mk2	r2		cis/trans	chr_prot	pos_var	TSS_prot	gene_prot	shortname_prot	UniProt	strand_prot	marker	EA	OA	EAF	PpQTL	BetapQTL	LD_class_size	LD_class
chr2	chr2:85316099_C_T	rs4599108	T	C	49.274	5.08e-08	0.02780	Known		rs4599108	rs7605890	0.814992		trans	chrX	85332402	132961395	HS6ST2	H6ST2	Q96MM7	-	rs7605890	A	C	49.86	1.9e-10	0.05	40	chr2:85310940,chr2:85312167,rs1044973,rs10460586,rs10460587,rs10527660,rs60200454,rs10533107,rs398060355,rs748280836,rs1053560,rs1053561,rs1061782,rs112116151,rs11303327,rs1172955034,rs397705747,rs748324679,rs13027998,rs1323925166,rs70953937,rs1554110,rs17026212,rs2366404,rs3184780,rs3184781,rs35316636,rs398104516,rs3832101,rs397784645,rs4247303,rs4435452,rs4444526,rs4459734,rs4599108,rs4832160,r…
chr2	chr2:182838608_G_A	rs288326	A	G	11.285	7.8e-12	0.05520	Known		rs288326	rs288326	1		cis	chr2	182838608	182866770	FRZB	sFRP-3	Q92765	-	rs288326	A	G	8.45	4.1e-281	0.54	2	rs1561369,rs288326
chr6	chr6:31358389_C_T	rs4947311	T	C	42.629	1.62e-07	0.03060	Known		rs4947311	rs9266228	0.826942		trans	chr3	31357543	71785206	PROK2	Prokineticin-2	Q9HC23	-	rs9266228	G	C	49.10	6.1e-21	0.08	8	rs28694041,rs4947311,rs9266227,rs9266228,rs9266229,rs9266233,rs9266255,rs9266256
chr7	chr7:45921046_G	.	G	!	32.125	1.15e-09	0.0401	Novel		chr7:45921046:SG:1	chr7:45640603:SG	1		cis	chr7	45921046	45921272	IGFBP3	IGFBP-3	P17936	-	chr7:45640603:SG	C	!	32.53	1.25e-162	0.23	3	chr7:45921046,rs11977526,rs2854746
chr17	chr17:7668434_T_G	rs78378222	G	T	1.726	3.98e-17	0.1877	Known		rs78378222	rs78378222	1		trans	chr1	7668434	207454299	CR2	Complement receptor type 2	P20023	+	rs78378222	G	T	1.83	7.21e-10	0.19	1	rs78378222

## Sheet: Suppl_Table_3_PheWAS
Summary of PheWAS look up analysis using NHGRI GWAS Catalog34 (https://www.ebi.ac.uk/gwas/)
For PheWAS we used 64 ICV variants (and their LD friends r2 > 0.8) to check whethr are in high LD with reported GWAS marker in NHGRI GWAS.
rsID referes to rs name of the ICV variant, EAF_ICV is effect allele frequency in percentage, P_ICV is pvalue for Intracranial volume association, Beta_ICV is effect size for intracranial volume.
r2 is measure of LD between ICV variant and variant reported in GWAS catalog, distance is base-pair distance between correlated variants, MAPPED_Trait_Category is the category of corresponding trait, MAPPED_TRAIT is corresponding trait, P_VALUE is pvalue of association of corresponding trait from GWAS catalog.
ICV variant information							GWAS Variant in LD with ICV variant
marker	rsID	EAF_ICV	P_ICV	Beta_ICV	Assoc_ICV		GWAS_SNP_NHGRI	r2	distance		MAPPED_Trait_Category	MAPPED_TRAIT	P_VALUE	P_VALUE_TEXT	OR_or_BETA	reference	allele	PUBMEDID	STUDY	DISEASE_TRAIT	INITIAL_SAMPLE_SIZE	REPLICATION_SAMPLE_SIZE	STRONGEST_SNP_RISK_ALLELE	RISK_ALLELE_FREQUENCY
chr10:103410892_G_T	rs11191683	31.855	7.27e-26	0.05750	Known		rs4917385-?	0.943283	1		Auto-Immune	systemic_lupus_erythematosus	1e-08	.	1.3888888	T	G	26606652	Genome-Wide_Association_Study_in_an_Amerindian_Ancestry_Population_Reveals_Novel_Systemic_Lupus_Erythematosus_Risk_Loci_and_the_Role_of_European_Admixture.	Systemic_lupus_erythematosus	862_Native_American_ancestry-enriched_North_American_cases,_531_Native_American_ancestry-enriched_South_American_cases,_1,973_Native_American_ancestry-enriched_North_American_controls,_344_Native_American_ancestry-enriched_South_American_controls	NA	rs4917385-?	0.648
chr10:103410892_G_T	rs11191683	31.855	7.27e-26	0.05750	Known		rs10748841-A	0.938643	1		Cognition/Learning	self_reported_educational_attainment	2e-08	.	0.0111	G	A	30038396	Gene_discovery_and_polygenic_prediction_from_a_genome-wide_association_study_of_educational_attainment_in_1.1_million_individuals.	Educational_attainment_(years_of_education)	up_to_1,131,881_European_ancestry_individuals	NA	rs10748841-A	0.6725
chr10:103410892_G_T	rs11191683	31.855	7.27e-26	0.05750	Known		rs11191683-T	1	1		Brain_Structure	intracranial_volume_measurement	1e-09	.	6.046	G	T	30818988	Genetic_Markers_of_ADHD-Related_Variations_in_Intracranial_Volume.	Intracranial_volume	24,024_European_ancestry_individuals	NA	rs11191683-T	NR
chr10:103410892_G_T	rs11191683	31.855	7.27e-26	0.05750	Known		rs6584542-?	0.933371	1		Brain_Structure	brain_volume_measurement	3e-14	(total_brain_volume)	.	A	G	31676860	Genome-wide_association_analysis_of_19,629_individuals_identifies_variants_influencing_regional_brain_volumes_and_refines_their_genetic_co-architecture_with_cognitive_and_mental_health_traits.	Brain_region_volumes	19,629_British_ancestry_individuals	NA	rs6584542-?	NR
chr10:103410892_G_T	rs11191683	31.855	7.27e-26	0.05750	Known		rs1163073-?	0.947449	1		Biochemistry	PHF-tau_measurement	6e-08	.	.	T	G	32450446	Genome-wide_interaction_analysis_of_pathological_hallmarks_in_Alzheimer's_disease.	Total_PHF-tau_(SNP	1,285_individuals	NA	rs1163073-?	NR
chr10:87999551_T_C	rs559270	41.419	2.56e-12	-0.03680	Known		rs1234214-?	0.958509	61119		Blood_Trait	eosinophil_count	7e-37	.	.	C	A	30595370	Leveraging_Polygenic_Functional_Enrichment_to_Improve_GWAS_Power.	Eosinophil_counts	approximately_440,000_European_ancestry_individuals	NA	rs1234214-?	NR
chr10:87999551_T_C	rs559270	41.419	2.56e-12	-0.03680	Known		rs1234214-A	0.958509	61119		Blood_Trait	eosinophil_count	4e-43	.	.	C	A	32888493	Trans-ethnic_and_Ancestry-Specific_Blood-Cell_Genetics_in_746,667_Individuals_from_5_Global_Populations.	Eosinophil_counts	583,850_African_American_or_Afro-Caribbean,_African_ancestry,_European_ancestry,_East_Asian_ancestry,_Hispanic_or_Latin_American_and_South_Asian_ancestry_individuals	NA	rs1234214-A	0.395499
chr10:87999551_T_C	rs559270	41.419	2.56e-12	-0.03680	Known		rs806685-A	0.998948	1		Blood_Trait	mean_corpuscular_volume	4e-20	.	.	G	A	32888493	Trans-ethnic_and_Ancestry-Specific_Blood-Cell_Genetics_in_746,667_Individuals_from_5_Global_Populations.	Mean_corpuscular_volume	696,882_African_American_or_Afro-Caribbean,_African_ancestry,_European_ancestry,_East_Asian_ancestry,_Hispanic_or_Latin_American_and_South_Asian_ancestry_individuals	NA	rs806685-A	0.386129
chr10:87999551_T_C	rs559270	41.419	2.56e-12	-0.03680	Known		rs478839-G	0.957196	27439		Blood_Trait	red_blood_cell_density_measurement	4e-16	.	.	A	G	32888493	Trans-ethnic_and_Ancestry-Specific_Blood-Cell_Genetics_in_746,667_Individuals_from_5_Global_Populations.	Red_blood_cell_count	727,624_African_American_or_Afro-Caribbean,_African_ancestry,_European_ancestry,_East_Asian_ancestry,_Hispanic_or_Latin_American_and_South_Asian_ancestry_individuals	NA	rs478839-G	0.399274
chr10:87999551_T_C	rs559270	41.419	2.56e-12	-0.03680	Known		rs1234214-A	0.958509	61119		Blood_Trait	eosinophil_count	2e-30	.	0.026431125	C	A	32888494	The_Polygenic_and_Monogenic_Basis_of_Blood_Traits_and_Diseases.	Eosinophil_counts	408,112_British_individuals	NA	rs1234214-A	0.390555
chr10:87999551_T_C	rs559270	41.419	2.56e-12	-0.03680	Known		rs1234214-A	0.958509	61119		Blood_Trait	eosinophil_percentage_of_leukocytes	5e-28	.	0.024976043	C	A	32888494	The_Polygenic_and_Monogenic_Basis_of_Blood_Traits_and_Diseases.	Eosinophil_percentage_of_white_cells	408,112_British_individuals	NA	rs1234214-A	0.390567
chr10:87999551_T_C	rs559270	41.419	2.56e-12	-0.03680	Known		rs701848-C	0.955928	32564		Blood_Trait	mean_reticulocyte_volume	9e-28	.	0.025228966	T	C	32888494	The_Polygenic_and_Monogenic_Basis_of_Blood_Traits_and_Diseases.	Mean_reticulocyte_volume	408,112_British_individuals	NA	rs701848-C	0.390978
chr10:87999551_T_C	rs559270	41.419	2.56e-12	-0.03680	Known		rs559270-C	1	1		Blood_Trait	mean_corpuscular_volume	2e-10	.	0.014937723	T	C	32888494	The_Polygenic_and_Monogenic_Basis_of_Blood_Traits_and_Diseases.	Mean_spheric_corpuscular_volume	408,112_British_individuals	NA	rs559270-C	0.38223
chr1:154162969_T_C	rs4446955	16.131	4.29e-10	0.04230	Novel		rs4446955-C	1	1		Blood_Trait	mean_reticulocyte_volume	1e-09	.	0.017526634	T	C	32888494	The_Polygenic_and_Monogenic_Basis_of_Blood_Traits_and_Diseases.	Mean_reticulocyte_volume	408,112_British_individuals	NA	rs4446955-C	0.180656
chr12:102527518_T_C	rs11111293	22.188	4.85e-13	-0.04440	Known		rs2195243-C	0.993730	1		Brain_Structure	intracranial_volume_measurement	1e-07	.	5.26	G	C	30818988	Genetic_Markers_of_ADHD-Related_Variations_in_Intracranial_Volume.	Intracranial_volume	24,024_European_ancestry_individuals	NA	rs2195243-C	NR
chr12:102527518_T_C	rs11111293	22.188	4.85e-13	-0.04440	Known		rs11111293-T	1	1		Brain_Structure	amygdala_volume	3e-10	.	6.323	T	C	31636452	Genetic_architecture_of_subcortical_brain_structures_in_38,851_individuals.	Amygdala_volume	34,431_European_ancestry_individuals	341_South_East_and_East_Asian_ancestry_individuals,_769_African_American_individuals	rs11111293-T	0.7833
chr12:102527518_T_C	rs11111293	22.188	4.85e-13	-0.04440	Known		rs11111293-T	1	1		Brain_Structure	brain_stem_volume_measurement	3e-06	.	4.651	T	C	31636452	Genetic_architecture_of_subcortical_brain_structures_in_38,851_individuals.	Brainstem_volume	28,809_European_ancestry_individuals	341_South_East_and_East_Asian_ancestry_individuals,_85_African_American_individuals	rs11111293-T	0.7798
chr12:102527518_T_C	rs11111293	22.188	4.85e-13	-0.04440	Known		rs11111293-T	1	1		Brain_Structure	nucleus_accumbens_volume	3e-07	.	5.114	T	C	31636452	Genetic_architecture_of_subcortical_brain_structures_in_38,851_individuals.	Nucleus_accumbens_volume	32,562_European_ancestry_individuals	341_South_East_and_East_Asian_ancestry_individuals,_85_African_American_individuals	rs11111293-T	0.7805
chr12:102527518_T_C	rs11111293	22.188	4.85e-13	-0.04440	Known		rs11111293-?	1	1		Brain_Structure	brain_volume_measurement	6e-09	(right_cerebellum_exterior)	.	T	C	31676860	Genome-wide_association_analysis_of_19,629_individuals_identifies_variants_influencing_regional_brain_volumes_and_refines_their_genetic_co-architecture_with_cognitive_and_mental_health_traits.	Brain_region_volumes	19,629_British_ancestry_individuals	NA	rs11111293-?	NR
chr12:102527518_T_C	rs11111293	22.188	4.85e-13	-0.04440	Known		rs11111293-?	1	1		Brain_Structure	brain_volume_measurement	5e-10	(Global)	.	T	C	32963231	Genetic_correlations_and_genome-wide_associations_of_cortical_structure_in_general_population_samples_of_22,824_adults.	Cortical_volume	22,824_European_and_African_American_ancestry_individuals	NA	rs11111293-?	.
chr12:106083027_T_C	rs12146713	8.272	2.84e-11	0.05890	Novel		rs12146713-T	1	1		Brain_Structure	lateral_ventricle_volume_measurement	3e-13	.	7.28	T	C	30258056	Genome-wide_association_study_of_23,500_individuals_identifies_7_loci_associated_with_brain_ventricular_volume.	Lateral_ventricular_volume_in_normal_aging	22,045_European_ancestry_individuals,_1,488_African_American_individuals	NA	rs12146713-T	0.92
chr12:106083027_T_C	rs12146713	8.272	2.84e-11	0.05890	Novel		rs12146713-?	1	1		Brain_Structure	white_matter_microstructure_measurement	9e-13	(Fornix_(column_and_body))	.	T	C	31666681	Large-scale_GWAS_reveals_genetic_architecture_of_brain_white_matter_microstructure_and_genetic_overlap_with_cognitive_and_mental_health_traits_(n = 17,706).	White_matter_microstructure_(axial_diusivities)	17,706_European_ancestry_individuals	NA	rs12146713-?	.
chr12:106083027_T_C	rs12146713	8.272	2.84e-11	0.05890	Novel		rs12146713-?	1	1		Brain_Structure	white_matter_microstructure_measurement	9e-11	(Fornix_(column_and_body))	.	T	C	31666681	Large-scale_GWAS_reveals_genetic_architecture_of_brain_white_matter_microstructure_and_genetic_overlap_with_cognitive_and_mental_health_traits_(n = 17,706).	White_matter_microstructure_(fractional_anisotropy)	17,706_European_ancestry_individuals	NA	rs12146713-?	.
chr12:106083027_T_C	rs12146713	8.272	2.84e-11	0.05890	Novel		rs12146713-?	1	1		Brain_Structure	white_matter_microstructure_measurement	6e-13	(Fornix_(column_and_body))	.	T	C	31666681	Large-scale_GWAS_reveals_genetic_architecture_of_brain_white_matter_microstructure_and_genetic_overlap_with_cognitive_and_mental_health_traits_(n = 17,706).	White_matter_microstructure_(mean_diusivities)	17,706_European_ancestry_individuals	NA	rs12146713-?	.
chr12:106083027_T_C	rs12146713	8.272	2.84e-11	0.05890	Novel		rs12146713-?	1	1		Brain_Structure	white_matter_microstructure_measurement	8e-09	(Sagittal_stratum)	.	T	C	31666681	Large-scale_GWAS_reveals_genetic_architecture_of_brain_white_matter_microstructure_and_genetic_overlap_with_cognitive_and_mental_health_traits_(n = 17,706).	White_matter_microstructure_(mode_of_anisotropy)	17,706_European_ancestry_individuals	NA	rs12146713-?	.
chr12:106083027_T_C	rs12146713	8.272	2.84e-11	0.05890	Novel		rs12146713-?	1	1		Brain_Structure	white_matter_microstructure_measurement	8e-13	(Fornix_(column_and_body))	.	T	C	31666681	Large-scale_GWAS_reveals_genetic_architecture_of_brain_white_matter_microstructure_and_genetic_overlap_with_cognitive_and_mental_health_traits_(n = 17,706).	White_matter_microstructure_(radial_diusivities)	17,706_European_ancestry_individuals	NA	rs12146713-?	.
chr12:106083027_T_C	rs12146713	8.272	2.84e-11	0.05890	Known		rs12146713-?	1	1		Brain_Structure	brain_volume_measurement	3e-09	(X3rd_ventricle)	.	T	C	31676860	Genome-wide_association_analysis_of_19,629_individuals_identifies_variants_influencing_regional_brain_volumes_and_refines_their_genetic_co-architecture_with_cognitive_and_mental_health_traits.	Brain_region_volumes	19,629_British_ancestry_individuals	NA	rs12146713-?	NR
chr12:106083027_T_C	rs12146713	8.272	2.84e-11	0.05890	Novel		rs12146713-?	1	1		Brain_Structure	brain_measurement,_neuroimaging_measurement	8e-19	.	.	T	C	32665545	Understanding_the_genetic_determinants_of_the_brain_with_MOSTest.	Brain_morphology_(min-P)	26,502_European_ancestry_individuals	NA	rs12146713-?	.
chr12:106083027_T_C	rs12146713	8.272	2.84e-11	0.05890	Novel		rs12146713-?	1	1		Brain_Structure	brain_measurement,_neuroimaging_measurement	6e-52	.	.	T	C	32665545	Understanding_the_genetic_determinants_of_the_brain_with_MOSTest.	Brain_morphology_(MOSTest)	26,502_European_ancestry_individuals	NA	rs12146713-?	.
chr12:106083027_T_C	rs12146713	8.272	2.84e-11	0.05890	Novel		rs12146713-?	1	1		Brain_Structure	cortical_surface_area_measurement,_neuroimaging_measurement	3e-32	.	.	T	C	32665545	Understanding_the_genetic_determinants_of_the_brain_with_MOSTest.	Cortical_surface_area_(MOSTest)	26,502_European_ancestry_individuals	NA	rs12146713-?	.
chr12:106083027_T_C	rs12146713	8.272	2.84e-11	0.05890	Novel		rs12146713-?	1	1		Brain_Structure	neuroimaging_measurement,_brain_volume_measurement	4e-19	.	.	T	C	32665545	Understanding_the_genetic_determinants_of_the_brain_with_MOSTest.	Subcortical_volume_(min-P)	26,502_European_ancestry_individuals	NA	rs12146713-?	.
chr12:106083027_T_C	rs12146713	8.272	2.84e-11	0.05890	Novel		rs12146713-?	1	1		Brain_Structure	neuroimaging_measurement,_brain_volume_measurement	4e-32	.	.	T	C	32665545	Understanding_the_genetic_determinants_of_the_brain_with_MOSTest.	Subcortical_volume_(MOSTest)	26,502_European_ancestry_individuals	NA	rs12146713-?	.
chr12:123184688_C_T	rs1790135	23.749	4.24e-08	0.03190	Known		rs1790100-G	0.877921	12511		Auto-Immune	multiple_sclerosis	7e-07	.	1.11	G	T	19525953	Meta-analysis_of_genome_scans_and_replication_identify_CD6,_IRF8_and_TNFRSF1A_as_new_multiple_sclerosis_susceptibility_loci.	Multiple_sclerosis	2,624_European_ancestry_cases,_7,220_European_ancestry_controls	2,215_European_ancestry_cases,_2,116_European_ancestry_controls	rs1790100-G	0.24
chr12:123184688_C_T	rs1790135	23.749	4.24e-08	0.03190	Known		rs11830103-A	0.835685	0		Anthropometric	body_height	4e-15	.	0.035	A	G	20881960	Hundreds_of_variants_clustered_in_genomic_loci_and_biological_pathways_affect_human_height.	Height	133,653_European_ancestry_individuals	50,074_European_ancestry_individuals	rs11830103-A	0.78
chr12:123184688_C_T	rs1790135	23.749	4.24e-08	0.03190	Known		rs7980687-A	0.835093	0		Brain_Structure	infant_head_circumference	8e-09	.	0.074	G	A	22504419	Common_variants_at_12q15_and_12q24_are_associated_with_infant_head_circumference.	Head_circumference_(infant)	10,768_European_ancestry_infants	8,321_European_ancestry_infants	rs7980687-A	0.20
chr12:123184688_C_T	rs1790135	23.749	4.24e-08	0.03190	Known		rs11532322-A	0.990361	1		Neuropsychiatric	schizophrenia	2e-08	.	1.094	A	T	23974872	Genome-wide_association_analysis_identifies_13_new_risk_loci_for_schizophrenia.	Schizophrenia	5,001_European_ancestry_cases,_6,243_European_ancestry_controls,_8,832_cases,_12,067_controls	4,801_European_ancestry_cases,_4,741_European_ancestry_controls,_2,612_European_and_unknown_ancestry_cases,_15,021_European_and_unknown_ancestry_controls,_581_trios	rs11532322-A	0.318
chr12:123184688_C_T	rs1790135	23.749	4.24e-08	0.03190	Known		rs1727313-C	0.845369	28383		Auto-Immune	type_II_diabetes_mellitus	1e-08	.	1.06	C	G	24509480	Genome-wide_trans-ancestry_meta-analysis_provides_insight_into_the_genetic_architecture_of_type_2_diabetes_susceptibility.	Type_2_diabetes	12,171_European_ancestry_cases,_56,862_European_ancestry_controls,_6,952_East_Asian_ancestry_cases,_11,865_East_Asian_ancestry_controls,_5,561_South_Asian_ancestry_cases,_14,458_South_Asian_ancestry_controls,_1,804_Mexican_ancestry_cases,_779_Mexican_ancestry_controls	21,491_European_ancestry_cases,_55,647_European_ancestry_controls	rs1727313-C	.
chr12:123184688_C_T	rs1790135	23.749	4.24e-08	0.03190	Known		rs2851447-G	0.997665	4123		Neuropsychiatric	schizophrenia	2e-14	.	1.0928961	G	C	25056061	Biological_insights_from_108_schizophrenia-associated_genetic_loci.	Schizophrenia	32,405_European_ancestry_cases,_42,221_European_ancestry_controls,_1,235_European_ancestry_cases_and_1,235_European_ancestry_controls_from_1235_parent-offspring_trios,_1,836_East_Asian_ancestry_cases,_3,383_East_Asian_ancestry_controls	1,513_European_ancestry_cases,_66,236_European_ancestry_controls	rs2851447-G	0.259
chr12:123184688_C_T	rs1790135	23.749	4.24e-08	0.03190	Known		rs7980687-A	0.835093	0		Cognition/Learning	self_reported_educational_attainment	7e-08	.	0.029	G	A	25201988	Common_genetic_variants_associated_with_cognitive_performance_identified_using_the_proxy-phenotype_method.	Educational_attainment	106,736_European_ancestry_individuals	NA	rs7980687-A	0.2
chr12:123184688_C_T	rs1790135	23.749	4.24e-08	0.03190	Known		rs7980687-A	0.835093	0		Anthropometric	body_height	1e-26	.	0.039	G	A	25282103	Defining_the_role_of_common_variation_in_the_genomic_and_biological_architecture_of_adult_human_height.	Height	253,288_European_ancestry_individuals	80,067_European_ancestry_individuals	rs7980687-A	0.205
chr12:123184688_C_T	rs1790135	23.749	4.24e-08	0.03190	Known		rs1727294-A	0.866968	52722		Anthropometric	BMI-adjusted_hip_circumference	8e-14	(EA)	0.0323	A	G	25673412	New_genetic_loci_link_adipose_and_insulin_biology_to_body_fat_distribution.	Hip_circumference_adjusted_for_BMI	up_to_56,910_European_ancestry_men,_up_to_86,570_European_ancestry_women	up_to_36,570_European_ancestry_men,_30,172_European_ancestry_women,_915_Filipino_ancestry_men,_735_Filipino_ancestry_women,_2,351_African_American/Afro-Caribbean_ancestry_men,_6,258_African_American/Afro-Caribbean_ancestry_women,_2,285_South_Asian_ancestry_men,_506_South_Asian_ancestry_women,_195_Seychellois_ancestry_men,_266_Seychellois_ancestry_women	rs1727294-A	0.2147
chr12:123184688_C_T	rs1790135	23.749	4.24e-08	0.03190	Known		rs2102949-G	0.997766	1		Neuropsychiatric	schizophrenia	2e-14	.	1.098901	G	A	26198764	Genome-wide_association_study_of_schizophrenia_in_Ashkenazi_Jews.	Schizophrenia	592_Ashkenazi_Jewish_ancestry_cases,_505_Ashkenazi_Jewish_ancestry_controls,_36,989_cases,_113,075_controls	NA	rs2102949-G	NR
chr12:123184688_C_T	rs1790135	23.749	4.24e-08	0.03190	Known		rs9739070-?	0.835728	0		Auto-Immune	allergy	1e-11	.	1.067	A	G	27182965	Detection_and_interpretation_of_shared_genetic_influences_on_42_human_traits.	Allergy	66,973_European_ancestry_cases,_113,768_European_ancestry_controls	NA	rs9739070-?	NR
chr12:123184688_C_T	rs1790135	23.749	4.24e-08	0.03190	Known		rs7306755-A	0.831880	1		Cognition/Learning	self_reported_educational_attainment	1e-10	.	1.0468224	G	A	27225129	Genome-wide_association_study_identifies_74_loci_associated_with_educational_attainment.	Educational_attainment_(college_completion)	280,007_European_ancestry_individuals	NA	rs7306755-A	0.2153
chr12:123184688_C_T	rs1790135	23.749	4.24e-08	0.03190	Known		rs10773002-A	0.989805	1		Cognition/Learning	self_reported_educational_attainment	8e-18	.	0.0219746	A	T	27225129	Genome-wide_association_study_identifies_74_loci_associated_with_educational_attainment.	Educational_attainment_(years_of_education)	405,072_European_ancestry_individuals	NA	rs10773002-A	0.2534
chr12:123184688_C_T	rs1790135	23.749	4.24e-08	0.03190	Known		rs1060105-T	0.834943	0		Cardio_Vascular	diastolic_blood_pressure	3e-08	.	0.184	C	T	27618447	Trans-ancestry_meta-analyses_identify_rare_and_common_variants_associated_with_blood_pressure_and_hypertension.	Diastolic_blood_pressure	up_to_165,276_European_ancestry_individuals,_up_to_27,487_South_Asian_ancestry_individuals	up_to_125,713_European_ancestry_individuals,_up_to_2,641_South_Asian_ancestry_individuals,_4,632_Hispanic_individuals,_22,077_African_American_individuals	rs1060105-T	0.2092
chr12:123184688_C_T	rs1790135	23.749	4.24e-08	0.03190	Known		rs7980687-G	0.835093	0		Cardio_Vascular	diastolic_blood_pressure	2e-11	.	0.196	G	A	27841878	Genome-wide_association_analyses_using_electronic_health_records_identify_new_loci_influencing_blood_pressure_variation.	Diastolic_blood_pressure	295,529_European_ancestry_individuals,_8,231_Latino_individuals,_3,058_African_American_individuals,_2,029_African_British_individuals,_7,701_East_Asian_ancestry_individuals,_2,735_South_Asian_ancestry_individuals,_1,979_mixed_and_unknown_ancestry_individuals	NA	rs7980687-G	.
chr12:123184688_C_T	rs1790135	23.749	4.24e-08	0.03190	Known		rs28577594-C	0.794272	0		Blood_Trait	lymphocyte_count	6e-13	.	0.02904128	G	C	27863252	The_Allelic_Landscape_of_Human_Blood_Cell_Trait_Variation_and_Links_to_Common_Complex_Disease.	Lymphocyte_counts	171,643_European_ancestry_individuals	NA	rs28577594-C	0.7236
chr12:123184688_C_T	rs1790135	23.749	4.24e-08	0.03190	Known		rs71444571-A	0.835050	0		Blood_Trait	lymphocyte_percentage_of_leukocytes	2e-14	.	0.03388726	G	A	27863252	The_Allelic_Landscape_of_Human_Blood_Cell_Trait_Variation_and_Links_to_Common_Complex_Disease.	Lymphocyte_percentage_of_white_cells	171,748_European_ancestry_individuals	NA	rs71444571-A	0.2014
chr12:123184688_C_T	rs1790135	23.749	4.24e-08	0.03190	Known		rs9300255-C	0.834656	0		Blood_Trait	neutrophil_percentage_of_leukocytes	3e-09	.	0.02683478	T	C	27863252	The_Allelic_Landscape_of_Human_Blood_Cell_Trait_Variation_and_Links_to_Common_Complex_Disease.	Neutrophil_percentage_of_white_cells	171,542_European_ancestry_individuals	NA	rs9300255-C	0.1993
chr12:123184688_C_T	rs1790135	23.749	4.24e-08	0.03190	Known		rs2851447-?	0.997665	4123		Neuropsychiatric	schizophrenia,_autism_spectrum_disorder	8e-12	.	1.0752687	G	C	28540026	Meta-analysis_of_GWAS_of_over_16,000_individuals_with_autism_spectrum_disorder_highlights_a_novel_locus_at_10q24.32_and_a_significant_overlap_with_schizophrenia.	Autism_spectrum_disorder_or_schizophrenia	schizophrenia_cases_and_controls_(see_Ripke,_2014),_up_to_6,197_European_ancestry_ASD_cases,_up_to_7,377_European_ancestry_controls,_up_to_1,190_ASD_cases,_up_to_1,190_controls	NA	rs2851447-?	.
chr12:123184688_C_T	rs1790135	23.749	4.24e-08	0.03190	Known		rs1615350-C	0.991757	18901		Neuropsychiatric	schizophrenia	6e-18	.	1.091703	C	T	28991256	Genome-wide_association_analysis_identifies_30_new_susceptibility_loci_for_schizophrenia.	Schizophrenia	7,699_Chinese_ancestry_cases,_35,476_European_ancestry_cases,_18,327_Chinese_ancestry_controls,_46,839_European_ancestry_controls	4,384_Chinese_ancestry_cases,_5,770_Chinese_ancestry_controls	rs1615350-C	NR
chr12:123184688_C_T	rs1790135	23.749	4.24e-08	0.03190	Known		rs10732573-?	0.989452	1		Cognition/Learning	intelligence,_self_reported_educational_attainment	1e-11	.	6.748	G	C	29186694	Large-Scale_Cognitive_GWAS_Meta-Analysis_Reveals_Tissue-Specific_Neural_Expression_and_Potential_Nootropic_Drug_Targets.	Cognitive_ability_(MTAG)	436,124_European_ancestry_individuals	NA	rs10732573-?	NR
chr12:123184688_C_T	rs1790135	23.749	4.24e-08	0.03190	Known		rs1106241-T	0.871830	42220		Cognition/Learning	intelligence	1e-13	.	0.025936903	T	C	29326435	A_combined_analysis_of_genetically_correlated_traits_identifies_187_loci_and_a_role_for_neurogenesis_and_myelination_in_intelligence.	Intelligence_(MTAG)	120,934_British_ancestry_individuals,_127,548_individuals	NA	rs1106241-T	NR
chr12:123184688_C_T	rs1790135	23.749	4.24e-08	0.03190	Known		rs1727319-?	0.998832	1		Biochemistry	albumin:globulin_ratio_measurement	2e-08	.	0.03084	T	C	29403010	Genetic_analysis_of_quantitative_traits_in_the_Japanese_population_links_cell_types_to_complex_human_diseases.	Albumin-globulin_ratio	98,626_Japanese_ancestry_individuals	NA	rs1727319-?	NR
chr12:123184688_C_T	rs1790135	23.749	4.24e-08	0.03190	Known		rs28577594-?	0.794272	0		Cardio_Vascular	high_density_lipoprotein_cholesterol_measurement	2e-09	.	0.0366	G	C	29403010	Genetic_analysis_of_quantitative_traits_in_the_Japanese_population_links_cell_types_to_complex_human_diseases.	High_density_lipoprotein_cholesterol_levels	70,657_Japanese_ancestry_individuals	NA	rs28577594-?	NR
chr12:123184688_C_T	rs1790135	23.749	4.24e-08	0.03190	Known		rs2851447-?	0.997665	4123		Neuropsychiatric	schizophrenia	6e-16	.	1.091	G	C	29483656	Common_schizophrenia_alleles_are_enriched_in_mutation-intolerant_genes_and_in_regions_under_strong_background_selection.	Schizophrenia	40,675_European_ancestry_cases,_64,643_European_ancestry_controls	1,651_European_ancestry_cases,_4,111_cases,_142,717_European_ancestry_controls,_11,507_controls	rs2851447-?	NR
chr12:123184688_C_T	rs1790135	23.749	4.24e-08	0.03190	Known		rs28577594-G	0.794272	0		Cardio_Vascular	high_density_lipoprotein_cholesterol_measurement	1e-14	.	0.03	G	C	29507422	A_large_electronic-health-record-based_genome-wide_study_of_serum_lipids.	High_density_lipoprotein_cholesterol_levels	76,627_European_ancestry_individuals,_7,795_Hispanic_individuals,_6,855_East_Asian_ancestry_individuals,_2,958_African_American_individuals,_439_South_Asian_ancestry_individuals	NA	rs28577594-G	NR
chr12:123184688_C_T	rs1790135	23.749	4.24e-08	0.03190	Known		rs28577594-G	0.794272	0		Cardio_Vascular	triglyceride_measurement	6e-08	.	0.023	G	C	29507422	A_large_electronic-health-record-based_genome-wide_study_of_serum_lipids.	Triglycerides	76,627_European_ancestry_individuals,_7,795_Hispanic_individuals,_6,855_East_Asian_ancestry_individuals,_2,958_African_American_individuals,_439_South_Asian_ancestry_individuals	NA	rs28577594-G	NR
chr12:123184688_C_T	rs1790135	23.749	4.24e-08	0.03190	Known		rs1060105-C	0.834943	0		Auto-Immune	type_II_diabetes_mellitus	6e-07	.	1.04	C	T	29632382	Refining_the_accuracy_of_validated_target_identification_through_coding_variant_fine-mapping_in_type_2_diabetes.	Type_2_diabetes	48,286_European_ancestry_cases,_250,671_European_ancestry_controls,_33,126_African_American,_East_Asian,_Hispanic/Latino_or_South_Asian_cases,_120,161_African_American,_East_Asian,_Hispanic/Latino_or_South_Asian_controls	NA	rs1060105-C	0.815
chr12:123184688_C_T	rs1790135	23.749	4.24e-08	0.03190	Known		rs1060105-C	0.834943	0		Auto-Immune	type_II_diabetes_mellitus	4e-06	.	1.04	C	T	29632382	Refining_the_accuracy_of_validated_target_identification_through_coding_variant_fine-mapping_in_type_2_diabetes.	Type_2_diabetes_(adjusted_for_BMI)	up_to_48,286_European_ancestry_cases,_up_to_250,671_European_ancestry_controls	NA	rs1060105-C	0.796
chr12:123184688_C_T	rs1790135	23.749	4.24e-08	0.03190	Known		rs1716169-T	0.853307	1		Biochemistry	anti-thyroglobulin_antibody_measurement	4e-06	(men)	0.2342875	A	T	29678681	Genome-wide_meta-analysis_identifies_novel_gender_specific_loci_associated_with_thyroid_antibodies_level_in_Croatians.	Plasma_anti-thyroglobulin_levels	1,596_Croatian_ancestry_women,_1,033_Croatian_ancestry_men	NA	rs1716169-T	NR
chr12:123184688_C_T	rs1790135	23.749	4.24e-08	0.03190	Known		rs1969355-A	0.988595	1		Cognition/Learning	cognitive_function_measurement	4e-17	(MTAG)	0.0223	G	A	30038396	Gene_discovery_and_polygenic_prediction_from_a_genome-wide_association_study_of_educational_attainment_in_1.1_million_individuals.	Cognitive_performance_(MTAG)	402,382_European_ancestry_individuals	NA	rs1969355-A	0.7515
chr12:123184688_C_T	rs1790135	23.749	4.24e-08	0.03190	Known		rs10773002-A	0.989805	1		Cognition/Learning	self_reported_educational_attainment	2e-35	(MTAG)	0.0188	A	T	30038396	Gene_discovery_and_polygenic_prediction_from_a_genome-wide_association_study_of_educational_attainment_in_1.1_million_individuals.	Educational_attainment_(MTAG)	1,311,438_European_ancestry_individuals	NA	rs10773002-A	0.252
chr12:123184688_C_T	rs1790135	23.749	4.24e-08	0.03190	Known		rs10773002-A	0.989805	1		Cognition/Learning	self_reported_educational_attainment	3e-30	.	0.0185	A	T	30038396	Gene_discovery_and_polygenic_prediction_from_a_genome-wide_association_study_of_educational_attainment_in_1.1_million_individuals.	Educational_attainment_(years_of_education)	up_to_1,131,881_European_ancestry_individuals	NA	rs10773002-A	0.252
chr12:123184688_C_T	rs1790135	23.749	4.24e-08	0.03190	Known		rs28413626-G	0.858476	0		Cognition/Learning	mathematical_ability	7e-17	.	0.0228	G	A	30038396	Gene_discovery_and_polygenic_prediction_from_a_genome-wide_association_study_of_educational_attainment_in_1.1_million_individuals.	Highest_math_class_taken	430,445_European_ancestry_individuals	NA	rs28413626-G	0.7787
chr12:123184688_C_T	rs1790135	23.749	4.24e-08	0.03190	Known		rs10846491-C	0.882933	1		Cognition/Learning	mathematical_ability	3e-28	(MTAG)	0.0219	C	G	30038396	Gene_discovery_and_polygenic_prediction_from_a_genome-wide_association_study_of_educational_attainment_in_1.1_million_individuals.	Highest_math_class_taken_(MTAG)	811,539_European_ancestry_individuals	NA	rs10846491-C	0.2205
chr12:123184688_C_T	rs1790135	23.749	4.24e-08	0.03190	Known		rs4268544-T	0.873504	1		Cognition/Learning	mathematical_ability	5e-10	.	0.0146	T	G	30038396	Gene_discovery_and_polygenic_prediction_from_a_genome-wide_association_study_of_educational_attainment_in_1.1_million_individuals.	Self-reported_math_ability	564,698_European_ancestry_individuals	NA	rs4268544-T	0.2219
chr12:123184688_C_T	rs1790135	23.749	4.24e-08	0.03190	Known		rs1790105-T	0.833801	1286		Cognition/Learning	mathematical_ability	4e-16	(MTAG)	0.0177	T	C	30038396	Gene_discovery_and_polygenic_prediction_from_a_genome-wide_association_study_of_educational_attainment_in_1.1_million_individuals.	Self-reported_math_ability_(MTAG)	670,471_European_ancestry_individuals	NA	rs1790105-T	0.2179
chr12:123184688_C_T	rs1790135	23.749	4.24e-08	0.03190	Known		rs1790089-?	0.878166	1		Bone_Mineral_Density	heel_bone_mineral_density	3e-17	.	0.0202879	A	G	30048462	Identification_of_613_new_loci_associated_with_heel_bone_mineral_density_and_a_polygenic_risk_score_for_bone_mineral_density,_osteoporosis_and_fracture.	Heel_bone_mineral_density	394,929_European_ancestry_individuals	NA	rs1790089-?	NR
chr12:123184688_C_T	rs1790135	23.749	4.24e-08	0.03190	Known		rs2510885-C	0.866968	54423		Biochemistry	blood_protein_measurement	9e-06	(CDK2AP1,_9450_18_3)	0.12424945	G	C	30072576	Co-regulatory_networks_of_human_serum_proteins_link_genetics_to_disease.	Blood_protein_levels	3,200_European_ancestry_individuals	NA	rs2510885-C	0.75234375
chr12:123184688_C_T	rs1790135	23.749	4.24e-08	0.03190	Known		rs1615350-C	0.991757	18901		Neuropsychiatric	schizophrenia	4e-12	(EA)	1.0888501	C	T	30285260	Genome-Wide_Association_Study_Detected_Novel_Susceptibility_Genes_for_Schizophrenia_and_Shared_Trans-Populations/Diseases_Genetic_Effect.	Schizophrenia	14,023_East_Asian_ancestry_cases,_33,640_European_ancestry_cases,_31,505_East_Asian_ancestry_controls,_43,456_European_ancestry_controls	NA	rs1615350-C	NR
chr12:123184688_C_T	rs1790135	23.749	4.24e-08	0.03190	Known		rs4148856-C	0.812733	1		Auto-Immune	type_II_diabetes_mellitus	2e-10	.	1.05	G	C	30297969	Fine-mapping_type_2_diabetes_loci_to_single-variant_resolution_using_high-density_imputation_and_islet-specific_epigenome_maps.	Type_2_diabetes	74,124_European_ancestry_cases,_824,006_European_ancestry_controls	NA	rs4148856-C	0.7814
chr12:123184688_C_T	rs1790135	23.749	4.24e-08	0.03190	Known		rs1060105-C	0.834943	0		Bone_Mineral_Density	osteoarthritis,_knee	2e-08	.	1.07	C	T	30374069	Meta-analysis_of_Icelandic_and_UK_data_sets_identifies_missense_variants_in_SMO,_IL11,_COL11A1_and_13_more_new_loci_associated_with_osteoarthritis.	Knee_osteoarthritis	23,877_European_ancestry_cases,_562,153_European_ancestry_controls	NA	rs1060105-C	NR
chr12:123184688_C_T	rs1790135	23.749	4.24e-08	0.03190	Known		rs1260294-?	0.814956	1		Auto-Immune	Eczema	6e-10	.	.	T	C	30595370	Leveraging_Polygenic_Functional_Enrichment_to_Improve_GWAS_Power.	Eczema	approximately_459,000_European_ancestry_individuals	NA	rs1260294-?	NR
chr12:123184688_C_T	rs1790135	23.749	4.24e-08	0.03190	Known		rs1980251-?	0.989401	1		Cognition/Learning	self_reported_educational_attainment	3e-18	.	.	G	A	30595370	Leveraging_Polygenic_Functional_Enrichment_to_Improve_GWAS_Power.	Educational_attainment_(years_of_education)	approximately_455,000_European_ancestry_individuals	NA	rs1980251-?	NR
chr12:123184688_C_T	rs1790135	23.749	4.24e-08	0.03190	Known		rs2695478-?	0.851681	1		Blood_Trait	eosinophil_count	7e-19	.	.	C	T	30595370	Leveraging_Polygenic_Functional_Enrichment_to_Improve_GWAS_Power.	Eosinophil_counts	approximately_440,000_European_ancestry_individuals	NA	rs2695478-?	NR
chr12:123184688_C_T	rs1790135	23.749	4.24e-08	0.03190	Known		rs28576953-?	0.835213	0		Others	hair_colour_measurement	1e-08	.	.	C	T	30595370	Leveraging_Polygenic_Functional_Enrichment_to_Improve_GWAS_Power.	Hair_color	approximately_452,000_European_ancestry_individuals	NA	rs28576953-?	NR
chr12:123184688_C_T	rs1790135	23.749	4.24e-08	0.03190	Known		rs12824957-?	0.847134	1		Bone_Mineral_Density	heel_bone_mineral_density	2e-22	.	.	T	C	30595370	Leveraging_Polygenic_Functional_Enrichment_to_Improve_GWAS_Power.	Heel_bone_mineral_density	approximately_446,000_European_ancestry_individuals	NA	rs12824957-?	NR
chr12:123184688_C_T	rs1790135	23.749	4.24e-08	0.03190	Known		rs7953929-C	0.855346	1		Bone_Mineral_Density	heel_bone_mineral_density	2e-14	.	0.0176751	C	G	30598549	An_atlas_of_genetic_influences_on_osteoporosis_in_humans_and_mice.	Heel_bone_mineral_density	426,824_British_ancestry_individuals	NA	rs7953929-C	0.80099
chr12:123184688_C_T	rs1790135	23.749	4.24e-08	0.03190	Known		rs28582096-G	0.835727	0		Personality/Environment	insomnia_measurement	2e-13	.	1.0559661	G	A	30804565	Genome-wide_analysis_of_insomnia_in_1,331,010_individuals_identifies_new_risk_loci_and_functional_pathways.	Insomnia	651,923_European_ancestry_males,_679,087_European_ancestry_females	NA	rs28582096-G	0.795
chr12:123184688_C_T	rs1790135	23.749	4.24e-08	0.03190	Known		rs1619561-C	0.866634	48968		Neuropsychiatric	Tourette_syndrome	2e-06	.	1.1511943	G	C	30818990	Interrogating_the_Genetic_Determinants_of_Tourette's_Syndrome_and_Other_Tic_Disorders_Through_Genome-Wide_Association_Studies.	Tourette_syndrome	4,271_European_ancestry_cases,_548_European_ancestry_cases_from_207_families,_9,488_European_ancestry_controls	706_Icelandic_ancestry_cases,_6,068_Icelandic_ancestry_controls	rs1619561-C	0.7659
chr12:123184688_C_T	rs1790135	23.749	4.24e-08	0.03190	Known		rs7299943-?	0.800527	75751		Neuropsychiatric	schizophrenia	2e-08	.	.	T	A	31268507	Association_of_Schizophrenia_Risk_With_Disordered_Niacin_Metabolism_in_an_Indian_Genome-wide_Association_Study.	Schizophrenia	816_Indian_ancestry_cases,_900_Indian_ancestry_controls,_505_Indian_ancestry_cases_and_871_Indian_ancestry_controls_from_405_families,_up_to_36,989_European_and_unknown_ancestry_cases,_up_to_113,075_European_and_unknown_ancestry_controls	NA	rs7299943-?	NR
chr12:123184688_C_T	rs1790135	23.749	4.24e-08	0.03190	Known		rs1260294-T	0.814956	1		Auto-Immune	Eczema,_allergic_rhinitis	2e-08	.	1.0430791	T	C	31361310	Genome-wide_association_analysis_of_350 000_Caucasians_from_the_UK_Biobank_identifies_novel_loci_for_asthma,_hay_fever_and_eczema.	Hay_fever_and/or_eczema	84,034_European_ancestry_cases,_239,773_European_ancestry_controls	NA	rs1260294-T	0.8004
chr12:123184688_C_T	rs1790135	23.749	4.24e-08	0.03190	Known		rs1615350-?	0.991757	18901		Neuropsychiatric	schizophrenia,_intelligence,_self_reported_educational_attainment	1e-25	.	0.02327281	C	T	31374203	Pleiotropic_Meta-Analysis_of_Cognition,_Education,_and_Schizophrenia_Differentiates_Roles_of_Early_Neurodevelopmental_and_Adult_Synaptic_Pathways.	Cognitive_ability,_years_of_educational_attainment_or_schizophrenia_(pleiotropy)	328,917_individuals_with_educational_attainment_measurements,_107,207_individuals_with_cognitive_ability_measurements,_77,096_European_ancestry_schizophrenia_cases,_43,456_European_ancestry_controls	NA	rs1615350-?	NR
chr12:123184688_C_T	rs1790135	23.749	4.24e-08	0.03190	Known		rs11057270-?	0.835685	0		Cardio_Vascular	venous_thromboembolism	8e-07	.	0.0619	T	C	31420334	Genomic_and_Transcriptomic_Association_Studies_Identify_16_Novel_Susceptibility_Loci_for_Venous_Thromboembolism.	Venous_thromboembolism	29,435_European_ancestry_cases,_157,769_European_ancestry_controls	NA	rs11057270-?	NR
chr12:123184688_C_T	rs1790135	23.749	4.24e-08	0.03190	Known		rs28583837-A	0.834773	0		Cancer	uterine_fibroid	2e-08	.	1.06	G	A	31649266	Genome-wide_association_and_epidemiological_analyses_reveal_common_genetic_origins_between_uterine_leiomyomata_and_endometriosis.	Uterine_fibroids	20,406_European_ancestry_cases,_223,918_European_ancestry_controls	15,068_European_ancestry_cases,_43,587_European_ancestry_controls	rs28583837-A	0.22
chr12:123184688_C_T	rs1790135	23.749	4.24e-08	0.03190	Known		rs28768122-?	0.938749	0		Anthropometric	BMI-adjusted_waist-hip_ratio	8e-26	.	.	T	G	31669095	Shared_Genetic_and_Experimental_Links_between_Obesity-Related_Traits_and_Asthma_Subtypes_in_UK_Biobank.	Waist-to-hip_ratio_adjusted_for_BMI	457,690_European_ancestry_individuals	NA	rs28768122-?	NR
chr12:123184688_C_T	rs1790135	23.749	4.24e-08	0.03190	Known		rs7980687-A	0.835093	0		Brain_Structure	infant_head_circumference	1e-09	.	0.085341804	G	A	31681408	Three_Novel_Loci_for_Infant_Head_Circumference_Identified_by_a_Joint_Association_Analysis.	Infant_head_circumference_(MTAG)	up_to_182,902_European_ancestry_individuals	NA	rs7980687-A	0.1995
chr12:123184688_C_T	rs1790135	23.749	4.24e-08	0.03190	Known		rs1716180-?	0.997621	1		Neuropsychiatric	schizophrenia	2e-23	.	1.0989977	G	T	31740837	Comparative_genetic_architectures_of_schizophrenia_in_East_Asian_and_European_populations.	Schizophrenia	22,778_East_Asian_ancestry_cases,_35,362_East_Asian_ancestry_controls,_33,640_European_ancestry_cases,_43,456_European_ancestry_controls	NA	rs1716180-?	NR
chr12:123184688_C_T	rs1790135	23.749	4.24e-08	0.03190	Known		rs1615350-?	0.991757	18901		Neuropsychiatric	anorexia_nervosa,_obsessive-compulsive_disorder,_attention_deficit_hyperactivity_disorder,_Tourette_syndrome,_unipolar_depression,_schizophrenia,_autism_spectrum_disorder,_bipolar_disorder	5e-10	.	.	C	T	31835028	Genomic_Relationships,_Novel_Loci,_and_Pleiotropic_Mechanisms_across_Eight_Psychiatric_Disorders.	Anorexia_nervosa,_attention-deficit/hyperactivity_disorder,_autism_spectrum_disorder,_bipolar_disorder,_major_depression,_obsessive-compulsive_disorder,_schizophrenia,_or_Tourette_syndrome_(pleiotropy)	19,009_European_ancestry_ADHD_cases,_3,495_European_ancestry_anorexia_cases,_18,381_European_ancestry_autism_cases,_20,352_European_ancestry_bipolar_disorder_cases,_130,664_European_ancestry_major_depression_cases,_2,688_European_ancestry_OCD_cases,_33,640_European_ancestry_schizophrenia_cases,_4,645_European_ancestry_Tourette's_cases,_494,162_European_ancestry_controls	NA	rs1615350-?	.
chr12:123184688_C_T	rs1790135	23.749	4.24e-08	0.03190	Known		rs7306755-A	0.831880	1		Personality/Environment	household_income	9e-14	.	0.018815057	G	A	31844048	Genome-wide_analysis_identifies_molecular_systems_and_149_genetic_loci_associated_with_income.	Household_income_(MTAG)	505,541_British_and_unknown_ancestry_individuals	NA	rs7306755-A	0.1814
chr12:123184688_C_T	rs1790135	23.749	4.24e-08	0.03190	Known		rs2851447-?	0.997665	4123		Neuropsychiatric	schizophrenia	1e-09	.	.	G	C	32606422	Multi-trait_analysis_for_genome-wide_association_study_of_five_psychiatric_disorders.	Schizophrenia_(MTAG)	67,764_individuals	NA	rs2851447-?	.
chr12:123184688_C_T	rs1790135	23.749	4.24e-08	0.03190	Known		rs12824685-?	0.834851	0		Brain_Structure	brain_measurement,_neuroimaging_measurement	1e-08	.	.	G	T	32665545	Understanding_the_genetic_determinants_of_the_brain_with_MOSTest.	Brain_morphology_(MOSTest)	26,502_European_ancestry_individuals	NA	rs12824685-?	.
chr12:123184688_C_T	rs1790135	23.749	4.24e-08	0.03190	Known		rs2851435-A	0.851784	1		Blood_Trait	platelet_count	6e-33	.	.	G	A	32888493	Trans-ethnic_and_Ancestry-Specific_Blood-Cell_Genetics_in_746,667_Individuals_from_5_Global_Populations.	Platelet_count	721,201_African_American_or_Afro-Caribbean,_African_ancestry,_European_ancestry,_East_Asian_ancestry,_Hispanic_or_Latin_American_and_South_Asian_ancestry_individuals	NA	rs2851435-A	0.795977
chr12:123184688_C_T	rs1790135	23.749	4.24e-08	0.03190	Known		rs12828755-T	0.815253	1		Blood_Trait	eosinophil_percentage_of_leukocytes	1e-11	.	0.018705126	C	T	32888494	The_Polygenic_and_Monogenic_Basis_of_Blood_Traits_and_Diseases.	Eosinophil_percentage_of_white_cells	408,112_British_individuals	NA	rs12828755-T	0.199269
chr12:123184688_C_T	rs1790135	23.749	4.24e-08	0.03190	Known		rs28413626-A	0.858476	0		Blood_Trait	lymphocyte_percentage_of_leukocytes	7e-32	.	0.03178092	G	A	32888494	The_Polygenic_and_Monogenic_Basis_of_Blood_Traits_and_Diseases.	Lymphocyte_percentage_of_white_cells	408,112_British_individuals	NA	rs28413626-A	0.213593
chr12:123184688_C_T	rs1790135	23.749	4.24e-08	0.03190	Known		rs28413626-A	0.858476	0		Blood_Trait	neutrophil_percentage_of_leukocytes	2e-21	.	0.025658833	G	A	32888494	The_Polygenic_and_Monogenic_Basis_of_Blood_Traits_and_Diseases.	Neutrophil_percentage_of_white_cells	408,112_British_individuals	NA	rs28413626-A	0.21359
chr12:123184688_C_T	rs1790135	23.749	4.24e-08	0.03190	Known		rs1727324-T	0.851388	1		Blood_Trait	platelet_count	1e-27	.	0.030667596	A	T	32888494	The_Polygenic_and_Monogenic_Basis_of_Blood_Traits_and_Diseases.	Platelet_count	408,112_British_individuals	NA	rs1727324-T	0.799043
chr12:123184688_C_T	rs1790135	23.749	4.24e-08	0.03190	Known		rs2102949-?	0.997766	1		Neuropsychiatric	attention_deficit_hyperactivity_disorder,_schizophrenia	2e-13	.	0.0252	G	A	33686288	Identifying_loci_with_different_allele_frequencies_among_cases_of_eight_psychiatric_disorders_using_CC-GWAS.	Schizophrenia_vs_ADHD_(ordinary_least_squares_(OLS))	40,675_schizophrenia_cases,_19,099_ADHD_cases	NA	rs2102949-?	NR
chr12:123184688_C_T	rs1790135	23.749	4.24e-08	0.03190	Known		rs2102949-?	0.997766	1		Neuropsychiatric	anorexia_nervosa,_schizophrenia	1e-12	.	0.0236	G	A	33686288	Identifying_loci_with_different_allele_frequencies_among_cases_of_eight_psychiatric_disorders_using_CC-GWAS.	Schizophrenia_vs_anorexia_nervosa_(ordinary_least_squares_(OLS))	40,675_schizophrenia_cases,_16,992_anorexia_nervosa_cases	NA	rs2102949-?	NR
chr12:123184688_C_T	rs1790135	23.749	4.24e-08	0.03190	Known		rs2102949-?	0.997766	1		Neuropsychiatric	schizophrenia,_autism_spectrum_disorder	2e-11	.	0.0202	G	A	33686288	Identifying_loci_with_different_allele_frequencies_among_cases_of_eight_psychiatric_disorders_using_CC-GWAS.	Schizophrenia_vs_autism_spectrum_disorder_(ordinary_least_squares_(OLS))	40,675_schizophrenia_cases,_18,381_autism_spectrum_disorder_cases	NA	rs2102949-?	NR
chr12:123184688_C_T	rs1790135	23.749	4.24e-08	0.03190	Known		rs1727302-?	0.991757	36306		Neuropsychiatric	Tourette_syndrome,_schizophrenia	3e-16	.	0.0301	G	A	33686288	Identifying_loci_with_different_allele_frequencies_among_cases_of_eight_psychiatric_disorders_using_CC-GWAS.	Schizophrenia_vs_Tourette's_syndrome_and_other_tic_disorders_(ordinary_least_squares_(OLS))	40,675_schizophrenia_cases,_4,819_Tourette's_syndrome_cases	NA	rs1727302-?	NR
chr12:123184688_C_T	rs1790135	23.749	4.24e-08	0.03190	Known		rs67624109-T	0.834960	0		Reproduction	sex	5e-11	.	0.0147149	C	T	33888908	Genetic_analyses_identify_widespread_sex-differential_participation_bias.	Biological_sex	1,301,549_European_ancestry_cases,_1,160,583_European_ancestry_controls	NA	rs67624109-T	.
chr12:12718165_T_G	rs2066827	23.183	2.99e-14	-0.04880	Known		rs2066827-T	1	1		Cancer	prostate_carcinoma	2e-09	.	1.06	T	G	29892016	Association_analyses_of_more_than_140,000_men_identify_63_new_prostate_cancer_susceptibility_loci.	Prostate_cancer	79,148_European_ancestry_cases,_61,106_European_ancestry_controls	NA	rs2066827-T	0.76
chr12:12718165_T_G	rs2066827	23.183	2.99e-14	-0.04880	Known		rs2066827-G	1	1		Auto-Immune	type_II_diabetes_mellitus	4e-08	.	1.05	T	G	30297969	Fine-mapping_type_2_diabetes_loci_to_single-variant_resolution_using_high-density_imputation_and_islet-specific_epigenome_maps.	Type_2_diabetes	74,124_European_ancestry_cases,_824,006_European_ancestry_controls	NA	rs2066827-G	0.235
chr12:12718165_T_G	rs2066827	23.183	2.99e-14	-0.04880	Known		rs2066827-G	1	1		Auto-Immune	type_II_diabetes_mellitus	2e-10	.	0.0321	T	G	32541925	Discovery_of_318_new_risk_loci_for_type_2_diabetes_and_related_vascular_outcomes_among_1.4_million_participants_in_a_multi-ancestry_meta-analysis.	Type_2_diabetes	148,726_European_ancestry_cases,_24,646_African_American_cases,_8,616_Hispanic_cases,_46,511_Asian_ancestry_cases,_965,732_European_ancestry_controls,_31,446_African_American_controls,_11,829_Hispanic_controls,_169,776_Asian_ancestry_controls	NA	rs2066827-G	0.289
chr12:12718165_T_G	rs2066827	23.183	2.99e-14	-0.04880	Known		rs2066827-G	1	1		Blood_Trait	monocyte_percentage_of_leukocytes	3e-11	.	0.01745116	T	G	32888494	The_Polygenic_and_Monogenic_Basis_of_Blood_Traits_and_Diseases.	Monocyte_percentage_of_white_cells	408,112_British_individuals	NA	rs2066827-G	0.23267
chr12:12718165_T_G	rs2066827	23.183	2.99e-14	-0.04880	Known		rs2066827-T	1	1		Anthropometric	appendicular_lean_mass	2e-16	.	0.02	T	G	33097823	The_genetic_architecture_of_appendicular_lean_mass_characterized_by_association_analysis_in_the_UK_Biobank_study.	Appendicular_lean_mass	450,243_European_ancestry_individuals	NA	rs2066827-T	0.768
chr12:12718165_T_G	rs2066827	23.183	2.99e-14	-0.04880	Known		rs2066827-T	1	1		Cancer	prostate_carcinoma	3e-10	.	1.055	T	G	33398198	Trans-ancestry_genome-wide_association_meta-analysis_of_prostate_cancer_identifies_new_susceptibility_loci_and_informs_genetic_risk_prediction.	Prostate_cancer	85,554_European_ancestry_cases,_10,368_African_ancestry_cases,_8,611_East_Asian_ancestry_cases,_2,714_Hispanic_cases,_91,972_European_ancestry_controls,_10,986_African_ancestry_controls,_18,809_East_Asian_ancestry_controls,_5,239_Hispanic_controls	NA	rs2066827-T	NR
chr1:23173028_G_A	rs148113724	16.620	1.11e-10	-0.04400	Novel		rs137993948-T	0.991863	1		Cardio_Vascular	pulse_pressure_measurement	1e-08	.	0.196	T	G	27841878	Genome-wide_association_analyses_using_electronic_health_records_identify_new_loci_influencing_blood_pressure_variation.	Pulse_pressure	295,529_European_ancestry_individuals,_8,231_Latino_individuals,_3,058_African_American_individuals,_2,029_African_British_individuals,_7,701_East_Asian_ancestry_individuals,_2,735_South_Asian_ancestry_individuals,_1,979_mixed_and_unknown_ancestry_individuals	NA	rs137993948-T	.
chr1:23173028_G_A	rs148113724	16.620	1.11e-10	-0.04400	Novel		rs16827981-A	0.999768	63984		Cardio_Vascular	total_cholesterol_measurement	6e-08	.	2.13	G	A	31566214	Quantitative_and_qualitative_role_of_antagonistic_heterogeneity_in_genetics_of_blood_lipids.	Total_cholesterol_levels	29,902_European_ancestry_individuals	NA	rs16827981-A	0.18
chr12:4290945_C_T	rs3217870	38.723	4.66e-08	0.02870	Known		rs3217874-T	0.861975	1		Cancer	colorectal_cancer,_colorectal_adenoma	1e-17	.	1.08	C	T	30510241	Discovery_of_common_and_rare_genetic_risk_variants_for_colorectal_cancer.	Colorectal_cancer_or_advanced_adenoma	55,105_European_ancestry_cases,_3,026_East_Asian_ancestry_cases,_65,079_European_ancestry_controls,_2,268_East_Asian_ancestry_controls	NA	rs3217874-T	0.4282
chr12:4290945_C_T	rs3217870	38.723	4.66e-08	0.02870	Known		rs3217874-T	0.861975	1		Cancer	colorectal_cancer	3e-06	(East_Asian)	1.06	C	T	31826910	Identification_of_novel_loci_and_new_risk_variant_in_known_loci_for_colorectal_cancer_risk_in_East_Asians.	Colorectal_cancer	23,572_East_Asian_ancestry_cases,_48,700_East_Asian_ancestry_controls	58,131_European_ancestry_cases,_67,347_European_ancestry_controls	rs3217874-T	NR
chr1:243578639_T_C	rs12408455	18.589	7.14e-12	0.04440	Known		rs4132509-A	0.840097	0		Cardio_Vascular	RR_interval	2e-06	.	0.18	C	A	20031603	A_genome-wide_association_scan_of_RR_and_QT_interval_duration_in_3_European_genetically_isolated_populations:_the_EUROSPAN_project.	RR_interval_(heart_rate)	2,325_European_ancestry_individuals	NA	rs4132509-A	0.21
chr1:243578639_T_C	rs12408455	18.589	7.14e-12	0.04440	Known		rs320320-A	0.928081	1		Reproduction	age_at_menarche	1e-07	(EA)	1.659	A	G	23599027	Genome-wide_association_study_of_age_at_menarche_in_African-American_women.	Menarche_(age_at_onset)	18,089_African_American_individuals	2,850_African_American_individuals,_87,802_European_ancestry_inidividuals	rs320320-A	0.80
chr1:243578639_T_C	rs12408455	18.589	7.14e-12	0.04440	Known		rs3766673-C	1.000000	21469		Addiction	smoking_status_measurement	5e-09	.	0.0081086	T	C	30643251	Association_studies_of_up_to_1.2_million_individuals_yield_new_insights_into_the_genetic_etiology_of_tobacco_and_alcohol_use.	Smoking_initiation_(ever_regular_vs_never_regular)_(MTAG)	up_to_1,359,002_European_ancestry_individuals	NA	rs3766673-C	0.185
chr1:243578639_T_C	rs12408455	18.589	7.14e-12	0.04440	Known		rs320337-?	0.927956	1		Cancer	glioma	3e-09	.	5.933	A	G	32386320	Adult_Diffuse_Glioma_GWAS_by_Molecular_Subtype_Identifies_Variants_in_D2HGDH_and_FAM20C.	Adult_diffuse_glioma_(IDH_mutation)	622_European_and_unknown_ancestry_cases,_1,889_European_and_unknown_ancestry_controls	390_European_and_unknown_ancestry_cases,_808_European_and_unknown_ancestry_controls	rs320337-?	NR
chr12:53417250_T_C	rs10876450	17.561	2.26e-16	0.05540	Known		rs2460882-T	0.987861	23082		Biochemistry	gas_trapping_measurement	6e-07	(Cases)	0.11	T	C	26030696	A_Genome-Wide_Association_Study_of_Emphysema_and_Airway_Quantitative_Imaging_Phenotypes.	Percentage_gas_trapping	3,243_European_ancestry_chronic_obstructive_pulmonary_disease_cases,_901_African_American_chronic_obstructive_pulmonary_disease_cases,__3,062_European_ancestry_controls,_2,132_African_American_controls	NA	rs2460882-T	NR
chr12:53417250_T_C	rs10876450	17.561	2.26e-16	0.05540	Known		rs58123204-G	0.873127	50873		Blood_Trait	mean_corpuscular_hemoglobin	3e-15	.	0.03859187	A	G	27863252	The_Allelic_Landscape_of_Human_Blood_Cell_Trait_Variation_and_Links_to_Common_Complex_Disease.	Mean_corpuscular_hemoglobin	172,332_European_ancestry_individuals	NA	rs58123204-G	0.1532
chr12:53417250_T_C	rs10876450	17.561	2.26e-16	0.05540	Known		rs12582170-G	0.872139	53204		Blood_Trait	mean_corpuscular_volume	1e-21	.	0.04641941	A	G	27863252	The_Allelic_Landscape_of_Human_Blood_Cell_Trait_Variation_and_Links_to_Common_Complex_Disease.	Mean_corpuscular_volume	172,433_European_ancestry_individuals	NA	rs12582170-G	0.8445
chr12:53417250_T_C	rs10876450	17.561	2.26e-16	0.05540	Known		rs2446066-T	0.988289	32385		Blood_Trait	erythrocyte_count	1e-10	.	0.03020141	G	T	27863252	The_Allelic_Landscape_of_Human_Blood_Cell_Trait_Variation_and_Links_to_Common_Complex_Disease.	Red_blood_cell_count	172,952_European_ancestry_individuals	NA	rs2446066-T	0.1738
chr12:53417250_T_C	rs10876450	17.561	2.26e-16	0.05540	Known		rs9739640-G	0.989147	27861		Blood_Trait	reticulocyte_count	2e-10	.	0.03104118	A	G	27863252	The_Allelic_Landscape_of_Human_Blood_Cell_Trait_Variation_and_Links_to_Common_Complex_Disease.	Reticulocyte_count	170,641_European_ancestry_individuals	NA	rs9739640-G	0.1676
chr12:53417250_T_C	rs10876450	17.561	2.26e-16	0.05540	Known		rs11170516-?	0.872930	58343		Blood_Trait	mean_corpuscular_hemoglobin	3e-15	.	0.04021	G	A	29403010	Genetic_analysis_of_quantitative_traits_in_the_Japanese_population_links_cell_types_to_complex_human_diseases.	Mean_corpuscular_hemoglobin	108,054_Japanese_ancestry_individuals	NA	rs11170516-?	NR
chr12:53417250_T_C	rs10876450	17.561	2.26e-16	0.05540	Known		rs2460882-?	0.987861	23082		Blood_Trait	mean_corpuscular_volume	3e-15	.	0.04244	T	C	29403010	Genetic_analysis_of_quantitative_traits_in_the_Japanese_population_links_cell_types_to_complex_human_diseases.	Mean_corpuscular_volume	108,256_Japanese_ancestry_individuals	NA	rs2460882-?	NR
chr12:53417250_T_C	rs10876450	17.561	2.26e-16	0.05540	Known		rs58123204-?	0.873127	50873		Blood_Trait	mean_corpuscular_hemoglobin	2e-37	.	.	A	G	30595370	Leveraging_Polygenic_Functional_Enrichment_to_Improve_GWAS_Power.	Mean_corpuscular_hemoglobin	approximately_443,000_European_ancestry_individuals	NA	rs58123204-?	NR
chr12:53417250_T_C	rs10876450	17.561	2.26e-16	0.05540	Known		rs3741651-?	0.989147	33864		Blood_Trait	erythrocyte_count	4e-41	.	.	A	G	30595370	Leveraging_Polygenic_Functional_Enrichment_to_Improve_GWAS_Power.	Red_blood_cell_count	approximately_445,000_European_ancestry_individuals	NA	rs3741651-?	NR
chr12:53417250_T_C	rs10876450	17.561	2.26e-16	0.05540	Known		rs11170516-G	0.872930	58343		Reproduction	hypospadias	4e-09	.	1.96	G	A	31856834	Genome-wide_association_study_in_Chinese_cohort_identifies_one_novel_hypospadias_risk_associated_locus_at_12q13.13.	Hypospadias_(moderate_to_severe)	197_Han_Chinese_ancestry_cases,_933_Han_Chinese_ancestry_controls	255_Han_Chinese_ancestry_cases,_573_Han_Chinese_ancestry_controls	rs11170516-G	0.784
chr12:53417250_T_C	rs10876450	17.561	2.26e-16	0.05540	Known		rs12818938-T	0.989147	27853		Reproduction	sex_hormone-binding_globulin_measurement	1e-16	.	0.0105558	T	G	32042192	Using_human_genetics_to_understand_the_disease_impacts_of_testosterone_in_men_and_women.	Sex_hormone-binding_globulin_levels	370,125_European_ancestry_individuals	NA	rs12818938-T	0.832422
chr12:53417250_T_C	rs10876450	17.561	2.26e-16	0.05540	Known		rs12818938-T	0.989147	27853		Reproduction	sex_hormone-binding_globulin_measurement	4e-14	.	0.00857123	T	G	32042192	Using_human_genetics_to_understand_the_disease_impacts_of_testosterone_in_men_and_women.	Sex_hormone-binding_globulin_levels_adjusted_for_BMI	368,929_European_ancestry_individuals	NA	rs12818938-T	0.832422
chr12:53417250_T_C	rs10876450	17.561	2.26e-16	0.05540	Known		rs10876450-T	1	1		Biochemistry	apolipoprotein_B_measurement	1e-08	.	0.0157064	T	C	32203549	Evaluating_the_relationship_between_circulating_lipoprotein_lipids_and_apolipoproteins_with_risk_of_coronary_heart_disease:_A_multivariable_Mendelian_randomisation_analysis.	Apolipoprotein_B_levels	439,214_European_ancestry_individuals	NA	rs10876450-T	0.826259
chr12:53417250_T_C	rs10876450	17.561	2.26e-16	0.05540	Known		rs11170516-G	0.872930	58343		Cardio_Vascular	high_density_lipoprotein_cholesterol_measurement	2e-12	.	0.0186506	G	A	32203549	Evaluating_the_relationship_between_circulating_lipoprotein_lipids_and_apolipoproteins_with_risk_of_coronary_heart_disease:_A_multivariable_Mendelian_randomisation_analysis.	HDL_cholesterol_levels	403,943_European_ancestry_individuals	NA	rs11170516-G	0.846472
chr12:53417250_T_C	rs10876450	17.561	2.26e-16	0.05540	Known		rs10876448-A	0.977939	31714		Blood_Trait	mean_corpuscular_hemoglobin_concentration	2e-16	.	0.04118	A	G	32888493	Trans-ethnic_and_Ancestry-Specific_Blood-Cell_Genetics_in_746,667_Individuals_from_5_Global_Populations.	Mean_corpuscular_hemoglobin	119,629_East_Asian_ancestry_individuals	NA	rs10876448-A	0.777946
chr12:53417250_T_C	rs10876450	17.561	2.26e-16	0.05540	Known		rs12582170-G	0.872139	53204		Blood_Trait	mean_corpuscular_volume	1e-67	.	.	A	G	32888493	Trans-ethnic_and_Ancestry-Specific_Blood-Cell_Genetics_in_746,667_Individuals_from_5_Global_Populations.	Mean_corpuscular_volume	696,882_African_American_or_Afro-Caribbean,_African_ancestry,_European_ancestry,_East_Asian_ancestry,_Hispanic_or_Latin_American_and_South_Asian_ancestry_individuals	NA	rs12582170-G	0.82044
chr12:53417250_T_C	rs10876450	17.561	2.26e-16	0.05540	Known		rs3741651-G	0.989147	33864		Blood_Trait	red_blood_cell_density_measurement	7e-45	.	.	A	G	32888493	Trans-ethnic_and_Ancestry-Specific_Blood-Cell_Genetics_in_746,667_Individuals_from_5_Global_Populations.	Red_blood_cell_count	727,624_African_American_or_Afro-Caribbean,_African_ancestry,_European_ancestry,_East_Asian_ancestry,_Hispanic_or_Latin_American_and_South_Asian_ancestry_individuals	NA	rs3741651-G	0.182605
chr12:53417250_T_C	rs10876450	17.561	2.26e-16	0.05540	Known		rs12582170-G	0.872139	53204		Blood_Trait	mean_corpuscular_hemoglobin	2e-21	.	0.030031858	A	G	32888494	The_Polygenic_and_Monogenic_Basis_of_Blood_Traits_and_Diseases.	Mean_corpuscular_hemoglobin	408,112_British_individuals	NA	rs12582170-G	0.84388
chr12:53417250_T_C	rs10876450	17.561	2.26e-16	0.05540	Known		rs9739640-G	0.989147	27861		Blood_Trait	mean_corpuscular_volume	2e-30	.	0.0403317	A	G	32888494	The_Polygenic_and_Monogenic_Basis_of_Blood_Traits_and_Diseases.	Mean_corpuscular_volume	408,112_British_individuals	NA	rs9739640-G	0.167206
chr12:53417250_T_C	rs10876450	17.561	2.26e-16	0.05540	Known		rs12582170-G	0.872139	53204		Blood_Trait	mean_reticulocyte_volume	2e-33	.	0.037252173	A	G	32888494	The_Polygenic_and_Monogenic_Basis_of_Blood_Traits_and_Diseases.	Mean_reticulocyte_volume	408,112_British_individuals	NA	rs12582170-G	0.843912
chr12:53417250_T_C	rs10876450	17.561	2.26e-16	0.05540	Known		rs9739640-G	0.989147	27861		Blood_Trait	mean_corpuscular_volume	1e-40	.	0.040510874	A	G	32888494	The_Polygenic_and_Monogenic_Basis_of_Blood_Traits_and_Diseases.	Mean_spheric_corpuscular_volume	408,112_British_individuals	NA	rs9739640-G	0.167323
chr12:53417250_T_C	rs10876450	17.561	2.26e-16	0.05540	Known		rs3741651-G	0.989147	33864		Blood_Trait	erythrocyte_count	1e-34	.	0.035776604	A	G	32888494	The_Polygenic_and_Monogenic_Basis_of_Blood_Traits_and_Diseases.	Red_blood_cell_count	408,112_British_individuals	NA	rs3741651-G	0.173235
chr12:53417250_T_C	rs10876450	17.561	2.26e-16	0.05540	Known		rs10876448-G	0.977939	31714		Blood_Trait	reticulocyte_count	3e-18	.	0.025657687	A	G	32888494	The_Polygenic_and_Monogenic_Basis_of_Blood_Traits_and_Diseases.	Reticulocyte_count	408,112_British_individuals	NA	rs10876448-G	0.175131
chr12:53417250_T_C	rs10876450	17.561	2.26e-16	0.05540	Known		rs10876448-G	0.977939	31714		Blood_Trait	reticulocyte_measurement	1e-10	.	0.019009437	A	G	32888494	The_Polygenic_and_Monogenic_Basis_of_Blood_Traits_and_Diseases.	Reticulocyte_fraction_of_red_cells	408,112_British_individuals	NA	rs10876448-G	0.175132
chr12:56075401_C_T	rs4622308	47.441	2.26e-12	0.04750	Known		rs4622308-T	1	1		Neuropsychiatric	anorexia_nervosa	4e-09	.	1.2	C	T	28494655	Significant_Locus_and_Metabolic_Genetic_Correlations_Revealed_in_Genome-Wide_Association_Study_of_Anorexia_Nervosa.	Anorexia_nervosa	3,495_European_ancestry_cases,_10,982_European_ancestry_controls	NA	rs4622308-T	0.44
chr12:56075401_C_T	rs4622308	47.441	2.26e-12	0.04750	Known		rs4622308-T	1	1		Auto-Immune	rheumatoid_arthritis	2e-12	.	1.09	C	T	33310728	Large-scale_meta-analysis_across_East_Asian_and_European_populations_updated_genetic_architecture_and_variant-driven_biology_of_rheumatoid_arthritis,_identifying_11_novel_susceptibility_loci.	Rheumatoid_arthritis	14,361_European_ancestry_cases,_43,923_European_ancestry_controls,_8,267_East_Asian_ancestry_cases,_244,741_East_Asian_ancestry_controls	NA	rs4622308-T	NR
chr12:65481176_T_C	rs73123652	9.453	8.26e-09	-0.04820	Known		rs17178006-G	0.918923	1		Brain_Structure	hippocampal_volume	5e-11	.	123.8	T	G	22504421	Common_variants_at_12q14_and_12q24_are_associated_with_hippocampal_volume.	Hippocampal_volume	9,232_European_ancestry_individuals	2,318_European_ancestry_individuals	rs17178006-G	0.10
chr12:65481176_T_C	rs73123652	9.453	8.26e-09	-0.04820	Known		rs17178006-?	0.918923	1		Brain_Structure	hippocampal_volume,_brain_volume_measurement	3e-07	(Hippocampus,_EA)	44.27	T	G	25607358	Common_genetic_variants_influence_human_subcortical_brain_structures.	Subcortical_brain_region_volumes	up_to_13,171_European_ancestry_individuals	up_to_15,130_European_ancestry_individuals,_545_Japanese_ancestry_individuals,_736_Mexican_American_individuals	rs17178006-?	NR
chr12:65481176_T_C	rs73123652	9.453	8.26e-09	-0.04820	Known		rs17178006-G	0.918923	1		Brain_Structure	granule_cell_layer_dentate_gyrus_volume	5e-21	.	8.84	T	G	30279459	Brain_scans_from_21,297_individuals_reveal_the_genetic_architecture_of_hippocampal_subfield_volumes.	Dentate_gyrus_granule_cell_layer_volume	21,297_European_ancestry_individuals	NA	rs17178006-G	NR
chr12:65481176_T_C	rs73123652	9.453	8.26e-09	-0.04820	Known		rs17178006-G	0.918923	1		Brain_Structure	hippocampal_fissure_volume	2e-13	.	5.65	T	G	30279459	Brain_scans_from_21,297_individuals_reveal_the_genetic_architecture_of_hippocampal_subfield_volumes.	Hippocampal_fissure_volume	21,297_European_ancestry_individuals	NA	rs17178006-G	NR
chr12:65481176_T_C	rs73123652	9.453	8.26e-09	-0.04820	Known		rs17178006-G	0.918923	1		Brain_Structure	hippocampal_CA1_volume	6e-28	.	21.43	T	G	30279459	Brain_scans_from_21,297_individuals_reveal_the_genetic_architecture_of_hippocampal_subfield_volumes.	Hippocampal_subfield_CA1_volume	21,297_European_ancestry_individuals	NA	rs17178006-G	NR
chr12:65481176_T_C	rs73123652	9.453	8.26e-09	-0.04820	Known		rs17178006-G	0.918923	1		Brain_Structure	hippocampal_CA1_volume	8e-19	.	6.48	T	G	30279459	Brain_scans_from_21,297_individuals_reveal_the_genetic_architecture_of_hippocampal_subfield_volumes.	Hippocampal_subfield_CA1_volume_(corrected_for_total_hippocampal_volume)	21,297_European_ancestry_individuals	NA	rs17178006-G	NR
chr12:65481176_T_C	rs73123652	9.453	8.26e-09	-0.04820	Known		rs17178006-G	0.918923	1		Brain_Structure	hippocampal_CA3_volume	9e-19	.	7.76	T	G	30279459	Brain_scans_from_21,297_individuals_reveal_the_genetic_architecture_of_hippocampal_subfield_volumes.	Hippocampal_subfield_CA3_volume	21,297_European_ancestry_individuals	NA	rs17178006-G	NR
chr12:65481176_T_C	rs73123652	9.453	8.26e-09	-0.04820	Known		rs17178006-G	0.918923	1		Brain_Structure	hippocampal_CA4_volume	3e-19	.	7.33	T	G	30279459	Brain_scans_from_21,297_individuals_reveal_the_genetic_architecture_of_hippocampal_subfield_volumes.	Hippocampal_subfield_CA4_volume	21,297_European_ancestry_individuals	NA	rs17178006-G	NR
chr12:65481176_T_C	rs73123652	9.453	8.26e-09	-0.04820	Known		rs17178006-G	0.918923	1		Brain_Structure	presubiculum_volume	2e-15	.	5.61	T	G	30279459	Brain_scans_from_21,297_individuals_reveal_the_genetic_architecture_of_hippocampal_subfield_volumes.	Presubiculum_volume_(corrected_for_total_hippocampal_volume)	21,297_European_ancestry_individuals	NA	rs17178006-G	WIF1,_LEMD3,_MSRB3
chr12:65481176_T_C	rs73123652	9.453	8.26e-09	-0.04820	Known		rs17178006-?	0.918923	1		Brain_Structure	brain_volume_measurement	7e-10	(right_posterior_cingulate)	.	T	G	31676860	Genome-wide_association_analysis_of_19,629_individuals_identifies_variants_influencing_regional_brain_volumes_and_refines_their_genetic_co-architecture_with_cognitive_and_mental_health_traits.	Brain_region_volumes	19,629_British_ancestry_individuals	NA	rs17178006-?	NR
chr12:65481176_T_C	rs73123652	9.453	8.26e-09	-0.04820	Known		rs73123652-?	1	1		Brain_Structure	brain_measurement,_neuroimaging_measurement	1e-18	.	.	T	C	32665545	Understanding_the_genetic_determinants_of_the_brain_with_MOSTest.	Brain_morphology_(min-P)	26,502_European_ancestry_individuals	NA	rs73123652-?	.
chr12:65481176_T_C	rs73123652	9.453	8.26e-09	-0.04820	Known		rs73123652-?	1	1		Brain_Structure	neuroimaging_measurement,_brain_volume_measurement	7e-19	.	.	T	C	32665545	Understanding_the_genetic_determinants_of_the_brain_with_MOSTest.	Subcortical_volume_(min-P)	26,502_European_ancestry_individuals	NA	rs73123652-?	.
chr12:65481176_T_C	rs73123652	9.453	8.26e-09	-0.04820	Known		rs17178006-?	0.918923	1		Brain_Structure	neuroimaging_measurement,_brain_volume_measurement	3e-36	.	.	T	G	32665545	Understanding_the_genetic_determinants_of_the_brain_with_MOSTest.	Subcortical_volume_(MOSTest)	26,502_European_ancestry_individuals	NA	rs17178006-?	.
chr12:65852401_A_G	rs2583930	13.218	1.18e-13	-0.05490	Known		rs343092-T	1.000000	1		Auto-Immune	type_II_diabetes_mellitus	9e-09	(AA)	1.16	T	G	25102180	Meta-analysis_of_genome-wide_association_studies_in_African_Americans_provides_insights_into_the_genetic_architecture_of_type_2_diabetes.	Type_2_diabetes	8,284_African_American_cases,_15,543_African_American_controls	6,061_African_American_cases,_5,483_African_American_controls,_8,130_European_ancestry_cases,_38,987_European_ancestry_controls	rs343092-T	0.81
chr12:65852401_A_G	rs2583930	13.218	1.18e-13	-0.05490	Known		rs189339-?	0.944789	1		Blood_Trait	erythrocyte_count	2e-08	.	.	A	G	30595370	Leveraging_Polygenic_Functional_Enrichment_to_Improve_GWAS_Power.	Red_blood_cell_count	approximately_445,000_European_ancestry_individuals	NA	rs189339-?	NR
chr12:65852401_A_G	rs2583930	13.218	1.18e-13	-0.05490	Known		rs2583939-C	0.842466	32661		Reproduction	sex_hormone-binding_globulin_measurement	4e-08	.	0.00802076	C	T	32042192	Using_human_genetics_to_understand_the_disease_impacts_of_testosterone_in_men_and_women.	Sex_hormone-binding_globulin_levels	370,125_European_ancestry_individuals	NA	rs2583939-C	0.867607
chr12:65852401_A_G	rs2583930	13.218	1.18e-13	-0.05490	Known		rs2583939-C	0.842466	32661		Reproduction	sex_hormone-binding_globulin_measurement	6e-10	.	0.00782804	C	T	32042192	Using_human_genetics_to_understand_the_disease_impacts_of_testosterone_in_men_and_women.	Sex_hormone-binding_globulin_levels_adjusted_for_BMI	368,929_European_ancestry_individuals	NA	rs2583939-C	0.867607
chr12:65852401_A_G	rs2583930	13.218	1.18e-13	-0.05490	Known		rs2583934-T	0.936133	1		Auto-Immune	type_II_diabetes_mellitus	5e-16	.	1.06	G	T	32499647	Identification_of_type_2_diabetes_loci_in_433,540_East_Asian_individuals.	Type_2_diabetes	77,418_East_Asian_cases,_356,122_East_Asian_controls	NA	rs2583934-T	0.34
chr12:65852401_A_G	rs2583930	13.218	1.18e-13	-0.05490	Known		rs2583938-T	0.842466	30968		Auto-Immune	type_II_diabetes_mellitus	3e-12	.	0.123	T	A	32541925	Discovery_of_318_new_risk_loci_for_type_2_diabetes_and_related_vascular_outcomes_among_1.4_million_participants_in_a_multi-ancestry_meta-analysis.	Type_2_diabetes	24,646_African_American_cases,_31,446_African_American_controls	NA	rs2583938-T	0.197
chr12:65982422_G_C	rs7136054	49.766	3.14e-22	-0.04990	Known		rs1042725-C	0.929437	17856		Anthropometric	body_height	6e-16	.	0.4	C	T	17767157	A_common_variant_of_HMGA2_is_associated_with_adult_and_childhood_height_in_the_general_population.	Height	4,921_European_ancestry_individuals	19,064_European_ancestry_adult_individuals,_6,827_European_ancestry_children	rs1042725-C	0.51
chr12:65982422_G_C	rs7136054	49.766	3.14e-22	-0.04990	Known		rs1042725-T	0.929437	17856		Anthropometric	body_height	3e-20	.	0.48	C	T	18391950	Identification_of_ten_loci_associated_with_height_highlights_new_biological_pathways_in_human_growth.	Height	15,821_European_ancestry_individuals	Up_to_17,801_European_ancestry_individuals	rs1042725-T	0.49
chr12:65982422_G_C	rs7136054	49.766	3.14e-22	-0.04990	Known		rs8756-C	0.961906	1		Anthropometric	body_height	2e-16	.	6.6	C	A	18391951	Many_sequence_variants_affecting_diversity_of_adult_human_height.	Height	30,968_European_ancestry_individuals	8,541_European_ancestry_individuals	rs8756-C	0.52
chr12:65982422_G_C	rs7136054	49.766	3.14e-22	-0.04990	Known		rs1042725-C	0.929437	17856		Anthropometric	body_height	3e-18	.	0.05	C	T	18391952	Genome-wide_association_analysis_identifies_20_loci_that_influence_adult_height.	Height	13,665_European_ancestry_individuals	16,482_European_ancestry_individuals	rs1042725-C	0.49
chr12:65982422_G_C	rs7136054	49.766	3.14e-22	-0.04990	Known		rs8756-?	0.961906	1		Anthropometric	body_height	5e-14	.	0.08	C	A	19343178	Meta-analysis_of_genome-wide_scans_for_human_adult_stature_identifies_novel_Loci_and_associations_with_measures_of_skeletal_frame_size.	Height	12,611_European_ancestry_individuals	7,187_European_ancestry_individuals	rs8756-?	0.17
chr12:65982422_G_C	rs7136054	49.766	3.14e-22	-0.04990	Known		rs8756-A	0.961906	1		Anthropometric	body_height	4e-07	.	0.07	C	A	20397748	Genome-wide_association_study_of_height_and_body_mass_index_in_Australian_twin_families.	Height	11,536_European_ancestry_individuals	NA	rs8756-A	0.51
chr12:65982422_G_C	rs7136054	49.766	3.14e-22	-0.04990	Known		rs1351394-T	0.921939	24377		Anthropometric	body_height	2e-65	.	0.06	T	G	20881960	Hundreds_of_variants_clustered_in_genomic_loci_and_biological_pathways_affect_human_height.	Height	133,653_European_ancestry_individuals	50,074_European_ancestry_individuals	rs1351394-T	0.49
chr12:65982422_G_C	rs7136054	49.766	3.14e-22	-0.04990	Known		rs7968682-T	0.963284	4323		Anthropometric	body_height	4e-10	.	0.043	G	T	22021425	Genome-wide_association_study_of_body_height_in_African_Americans:_the_Women's_Health_Initiative_SNP_Health_Association_Resource_(SHARe).	Height	8,149_African_American_female_individuals	Up_to_20,809_African_American_and_African_ancestry_individuals	rs7968682-T	0.58
chr12:65982422_G_C	rs7136054	49.766	3.14e-22	-0.04990	Known		rs10784502-C	0.887425	32393		Brain_Structure	intracranial_volume_measurement	1e-12	(Intracranial_volume)	9006.71	C	T	22504417	Identification_of_common_variants_associated_with_human_hippocampal_and_intracranial_volumes.	Brain_structure	2,020_European_ancestry_neuropsychiatric_disorder_cases,_5,775_European_ancestry_controls	599_European_ancestry_neuropsychiatric_disorder_cases,_11,915_European_ancestry_controls,_143_European_ancestry_and_African_American_neuropsychiatric_disorder_cases,_94_European_ancestry_and_African_American_controls,_605_Hispanic_controls	rs10784502-C	0.49
chr12:65982422_G_C	rs7136054	49.766	3.14e-22	-0.04990	Known		rs1042725-T	0.929437	17856		Brain_Structure	infant_head_circumference	3e-10	.	0.065	C	T	22504419	Common_variants_at_12q15_and_12q24_are_associated_with_infant_head_circumference.	Head_circumference_(infant)	10,768_European_ancestry_infants	8,321_European_ancestry_infants	rs1042725-T	0.49
chr12:65982422_G_C	rs7136054	49.766	3.14e-22	-0.04990	Known		rs1042725-T	0.929437	17856		Anthropometric	birth_weight	1e-19	.	0.047	C	T	23202124	New_loci_associated_with_birth_weight_identify_genetic_links_between_intrauterine_____________growth_and_adult_height_and_metabolism.	Birth_weight	Up_to_26,836_European_ancestry_individuals	Up_to_42,519_European_ancestry_individuals	rs1042725-T	0.50
chr12:65982422_G_C	rs7136054	49.766	3.14e-22	-0.04990	Known		rs1351394-T	0.921939	24377		Anthropometric	body_height	7e-32	.	1.26	T	G	23563607	Genome-wide_meta-analysis_identifies_11_new_loci_for_anthropometric_traits_and_provides_insights_into_genetic_architecture.	Height	8,097_European_ancestry_tall_individuals,_8,099_European_ancestry_short_individuals	4,872_European_ancestry_tall_individuals,_4,831_European_ancestry_short_individuals	rs1351394-T	0.49
chr12:65982422_G_C	rs7136054	49.766	3.14e-22	-0.04990	Known		rs1351394-T	0.921939	24377		Anthropometric	body_height_at_birth	7e-07	.	0.044	T	G	25281659	A_novel_common_variant_in_DCST2_is_associated_with_length_in_early_life_and_height_in_adulthood.	Birth_length	28,459_European_ancestry_individuals	16,145_European_ancestry_individuals,_280_Moroccan_ancestry_individuals,_284_Surinamese_ancestry_individuals,_319_Turkish_ancestry_individuals,_651_Chinese_ancestry_individuals	rs1351394-T	0.498
chr12:65982422_G_C	rs7136054	49.766	3.14e-22	-0.04990	Known		rs7970350-T	0.929441	1		Anthropometric	infant_body_height	3e-08	.	0.047	C	T	25281659	A_novel_common_variant_in_DCST2_is_associated_with_length_in_early_life_and_height_in_adulthood.	Infant_length	28,238_European_ancestry_individuals	NA	rs7970350-T	0.49
chr12:65982422_G_C	rs7136054	49.766	3.14e-22	-0.04990	Known		rs8756-A	0.961906	1		Anthropometric	body_height	5e-90	.	0.059	C	A	25282103	Defining_the_role_of_common_variation_in_the_genomic_and_biological_architecture_of_adult_human_height.	Height	253,288_European_ancestry_individuals	80,067_European_ancestry_individuals	rs8756-A	0.508
chr12:65982422_G_C	rs7136054	49.766	3.14e-22	-0.04990	Known		rs1042725-T	0.929437	17856		Anthropometric	body_height	2e-07	.	0.024	C	T	25429064	Meta-analysis_of_genome-wide_association_studies_of_adult_height_in_East_Asians_identifies_17_novel_loci.	Height	36,227_East_Asian_ancestry_individuals	57,699_East_Asian_ancestry_individuals	rs1042725-T	0.73
chr12:65982422_G_C	rs7136054	49.766	3.14e-22	-0.04990	Known		rs1351394-T	0.921939	24377		Anthropometric	hip_circumference	6e-11	(EA)	0.0229	T	G	25673412	New_genetic_loci_link_adipose_and_insulin_biology_to_body_fat_distribution.	Hip_circumference	up_to_56,910_European_ancestry_men,_up_to_86,570_European_ancestry_women	up_to_36,570_European_ancestry_men,_30,172_European_ancestry_women,_915_Filipino_ancestry_men,_735_Filipino_ancestry_women,_2,351_African_American/Afro-Caribbean_ancestry_men,_6,258_African_American/Afro-Caribbean_ancestry_women,_2,285_South_Asian_ancestry_men,_506_South_Asian_ancestry_women,_195_Seychellois_ancestry_men,_266_Seychellois_ancestry_women	rs1351394-T	0.4952
chr12:65982422_G_C	rs7136054	49.766	3.14e-22	-0.04990	Known		rs1351394-T	0.921939	24377		Anthropometric	BMI-adjusted_hip_circumference	8e-07	(EA,_women)	0.0222	T	G	25673412	New_genetic_loci_link_adipose_and_insulin_biology_to_body_fat_distribution.	Hip_circumference_adjusted_for_BMI	up_to_56,910_European_ancestry_men,_up_to_86,570_European_ancestry_women	up_to_36,570_European_ancestry_men,_30,172_European_ancestry_women,_915_Filipino_ancestry_men,_735_Filipino_ancestry_women,_2,351_African_American/Afro-Caribbean_ancestry_men,_6,258_African_American/Afro-Caribbean_ancestry_women,_2,285_South_Asian_ancestry_men,_506_South_Asian_ancestry_women,_195_Seychellois_ancestry_men,_266_Seychellois_ancestry_women	rs1351394-T	0.4952
chr12:65982422_G_C	rs7136054	49.766	3.14e-22	-0.04990	Known		rs7970350-T	0.929441	1		Anthropometric	BMI-adjusted_waist_circumference	5e-07	(EA,_men)	0.024	C	T	25673412	New_genetic_loci_link_adipose_and_insulin_biology_to_body_fat_distribution.	Waist_circumference_adjusted_for_body_mass_index	up_to_56,910_European_ancestry_men,_up_to_86,570_European_ancestry_women	up_to_36,570_European_ancestry_men,_30,172_European_ancestry_women,_915_Filipino_ancestry_men,_735_Filipino_ancestry_women,_2,351_African_American/Afro-Caribbean_ancestry_men,_6,258_African_American/Afro-Caribbean_ancestry_women,_2,285_South_Asian_ancestry_men,_506_South_Asian_ancestry_women,_195_Seychellois_ancestry_men,_266_Seychellois_ancestry_women	rs7970350-T	0.494
chr12:65982422_G_C	rs7136054	49.766	3.14e-22	-0.04990	Known		rs1351394-T	0.921939	24377		Anthropometric	birth_weight	2e-33	.	0.043	T	G	27680694	Genome-wide_associations_for_birth_weight_and_correlations_with_adult_disease.	Birth_weight	133,903_European_ancestry_individuals,_6,635_African_American_individuals,_420_Turkish_ancestry_individuals,_365_Moroccan_ancestry_individuals,_395_Surinamese_ancestry_individuals,_840_Chinese_ancestry_individuals.	9,799_European_ancestry_individuals,_1,449_Filipino_ancestry_individuals.	rs1351394-T	0.48
chr12:65982422_G_C	rs7136054	49.766	3.14e-22	-0.04990	Known		rs10784502-C	0.887425	32393		Cardio_Vascular	pulse_pressure_measurement	1e-13	.	0.188	C	T	27841878	Genome-wide_association_analyses_using_electronic_health_records_identify_new_loci_influencing_blood_pressure_variation.	Pulse_pressure	295,529_European_ancestry_individuals,_8,231_Latino_individuals,_3,058_African_American_individuals,_2,029_African_British_individuals,_7,701_East_Asian_ancestry_individuals,_2,735_South_Asian_ancestry_individuals,_1,979_mixed_and_unknown_ancestry_individuals	NA	rs10784502-C	.
chr12:65982422_G_C	rs7136054	49.766	3.14e-22	-0.04990	Known		rs10784502-C	0.887425	32393		Cardio_Vascular	systolic_blood_pressure	7e-10	.	0.235	C	T	27841878	Genome-wide_association_analyses_using_electronic_health_records_identify_new_loci_influencing_blood_pressure_variation.	Systolic_blood_pressure	295,529_European_ancestry_individuals,_8,231_Latino_individuals,_3,058_African_American_individuals,_2,029_African_British_individuals,_7,701_East_Asian_ancestry_individuals,_2,735_South_Asian_ancestry_individuals,_1,979_mixed_and_unknown_ancestry_individuals	NA	rs10784502-C	.
chr12:65982422_G_C	rs7136054	49.766	3.14e-22	-0.04990	Known		rs7312464-G	0.962958	1956		Cardio_Vascular	pulse_pressure_measurement	5e-10	.	0.2104	A	G	28135244	Genome-wide_association_analysis_identifies_novel_blood_pressure_loci_and_offers_biological_insights_into_cardiovascular_risk.	Pulse_pressure	140,886_European_ancestry_individuals	190,318_European_ancestry_individuals	rs7312464-G	0.51912487
chr12:65982422_G_C	rs7136054	49.766	3.14e-22	-0.04990	Known		rs7970350-T	0.929441	1		Addiction	smoking_behavior,_BMI-adjusted_waist_circumference	8e-07	.	0.0172	C	T	28443625	Genome-wide_meta-analysis_of_241,258_adults_accounting_for_smoking_behaviour_identifies_novel_loci_for_obesity_traits.	Waist_circumference_adjusted_for_BMI_(adjusted_for_smoking_behaviour)	97,400_European_ancestry_women,_63,892_European_ancestry_men,_5,829_European_ancestry_individuals,_10,500_African_American/Afro-Caribbean_ancestry_women,_2,706_African_American/Afro-Caribbean_ancestry_men,_1,030_Indian_Asian_ancestry_women,_7,648_Indian_Asian_ancestry_men,_1,793_Filipino_ancestry_women,_2,944_Hispanic/Latino_ancestry_women,_1,764_Hispanic/Latino_ancestry_men	21,496_European_ancestry_women,_24,385_European_ancestry_men,_118,364_European_ancestry_individuals,_2,326_African_American/Afro-Caribbean_ancestry_women,_855_African_American/Afro-Caribbean_ancestry_men	rs7970350-T	0.497
chr12:65982422_G_C	rs7136054	49.766	3.14e-22	-0.04990	Known		rs7970350-T	0.929441	1		Anthropometric	BMI-adjusted_waist_circumference	7e-06	.	0.0172	C	T	28443625	Genome-wide_meta-analysis_of_241,258_adults_accounting_for_smoking_behaviour_identifies_novel_loci_for_obesity_traits.	Waist_circumference_adjusted_for_BMI_in_non-smokers	77,113_European_ancestry_women,_47,319_European_ancestry_men,_4,856_European_ancestry_individuals,_8,799_African_American/Afro-Caribbean_ancestry_women,_1,803_African_American/Afro-Caribbean_ancestry_men,_1,020_Indian_Asian_ancestry_women,_6,691_Indian_Asian_ancestry_men,_1,526_Filipino_ancestry_women,_2,469_Hispanic/Latino_ancestry_women,_1,318_Hispanic/Latino_ancestry_men	16,011_European_ancestry_women,_17,912_European_ancestry_men,_105,218_European_ancestry_individuals,_2,073_African_American/Afro-Caribbean_ancestry_women,_647_African_American/Afro-Caribbean_ancestry_men	rs7970350-T	0.497
chr12:65982422_G_C	rs7136054	49.766	3.14e-22	-0.04990	Known		rs7970350-T	0.929441	1		Addiction	smoking_behavior,_BMI-adjusted_waist_circumference	7e-07	(men)	.	C	T	28443625	Genome-wide_meta-analysis_of_241,258_adults_accounting_for_smoking_behaviour_identifies_novel_loci_for_obesity_traits.	Waist_circumference_adjusted_for_BMI_(joint_analysis_main_effects_and_smoking_interaction)	97,400_European_ancestry_women,_63,892_European_ancestry_men,_5,829_European_ancestry_individuals,_10,500_African_American/Afro-Caribbean_ancestry_women,_2,706_African_American/Afro-Caribbean_ancestry_men,_1,030_Indian_Asian_ancestry_women,_7,648_Indian_Asian_ancestry_men,_1,793_Filipino_ancestry_women,_2,944_Hispanic/Latino_ancestry_women,_1,764_Hispanic/Latino_ancestry_men	21,496_European_ancestry_women,_24,385_European_ancestry_men,_118,364_European_ancestry_individuals,_2,326_African_American/Afro-Caribbean_ancestry_women,_855_African_American/Afro-Caribbean_ancestry_men	rs7970350-T	0.497
chr12:65982422_G_C	rs7136054	49.766	3.14e-22	-0.04990	Known		rs8756-A	0.961906	1		Anthropometric	body_height	3e-18	.	0.059	C	A	28552196	Whole-Genome_Sequencing_Coupled_to_Imputation_Discovers_Genetic_Signals_for_Anthropometric_Traits.	Height	1,249_whole_genome_sequenced_European_ancestry_individuals,_3,541_whole_genome_sequenced_individuals,_46,910_European_ancestry_individuals,_471_Carlantino_(founder/genetic_isolate)_individuals,_1,197_Friuli_Venezia_Giulia_(founder/genetic_isolate)_individuals,_1,043_Mylopotamos_(founder/genetic_isolate)_individuals,_933_Pomak_(founder/genetic_isolate)_individuals,_1,785_Val_Borbera_(founder/genet…	205,003_European_ancestry_individuals	rs8756-A	0.5267
chr12:65982422_G_C	rs7136054	49.766	3.14e-22	-0.04990	Known		rs1042725-T	0.929437	17856		Auto-Immune	type_II_diabetes_mellitus	2e-13	.	1.05	C	T	30297969	Fine-mapping_type_2_diabetes_loci_to_single-variant_resolution_using_high-density_imputation_and_islet-specific_epigenome_maps.	Type_2_diabetes	74,124_European_ancestry_cases,_824,006_European_ancestry_controls	NA	rs1042725-T	0.4902
chr12:65982422_G_C	rs7136054	49.766	3.14e-22	-0.04990	Known		rs113744258-T	0.962877	2702		Cardio_Vascular	pulse_pressure_measurement	3e-11	.	0.1662	T	G	30578418	Trans-ethnic_association_study_of_blood_pressure_determinants_in_over_750,000_individuals.	Pulse_pressure	365,998_European_ancestry_individuals,_63,490_African_ancestry_individuals,_22,802_Hispanic_individuals,_4,792_Asian_ancestry_individuals,_2,695_Native_American_ancestry_individuals	299,024_European_ancestry_individuals,_17,277_individuals	rs113744258-T	0.4796
chr12:65982422_G_C	rs7136054	49.766	3.14e-22	-0.04990	Known		rs113744258-T	0.962877	2702		Cardio_Vascular	systolic_blood_pressure	7e-11	.	0.2173	T	G	30578418	Trans-ethnic_association_study_of_blood_pressure_determinants_in_over_750,000_individuals.	Systolic_blood_pressure	365,998_European_ancestry_individuals,_63,490_African_ancestry_individuals,_22,802_Hispanic_individuals,_4,792_Asian_ancestry_individuals,_2,695_Native_American_ancestry_individuals	299,024_European_ancestry_individuals,_17,277_individuals	rs113744258-T	0.4792
chr12:65982422_G_C	rs7136054	49.766	3.14e-22	-0.04990	Known		rs9669278-?	0.962998	1		Anthropometric	lean_body_mass	3e-27	(male)	0.37883	T	C	30593698	Genomics_of_body_fat_percentage_may_contribute_to_sex_bias_in_anorexia_nervosa.	Fat-free_mass	70,700_European_ancestry_female_individuals,_85,261_European_ancestry_male_individuals	NA	rs9669278-?	NR
chr12:65982422_G_C	rs7136054	49.766	3.14e-22	-0.04990	Known		rs7306710-?	0.999959	1		Anthropometric	body_height	1e-287	.	.	T	C	30595370	Leveraging_Polygenic_Functional_Enrichment_to_Improve_GWAS_Power.	Height	approximately_458,000_European_ancestry_individuals	NA	rs7306710-?	NR
chr12:65982422_G_C	rs7136054	49.766	3.14e-22	-0.04990	Known		rs7970350-?	0.929441	1		Cardio_Vascular	systolic_blood_pressure	8e-14	.	.	C	T	30595370	Leveraging_Polygenic_Functional_Enrichment_to_Improve_GWAS_Power.	Systolic_blood_pressure	approximately_422,000_European_ancestry_individuals	NA	rs7970350-?	NR
chr12:65982422_G_C	rs7136054	49.766	3.14e-22	-0.04990	Known		rs1042725-?	0.929437	17856		Blood_Trait	leukocyte_count	3e-16	.	.	C	T	30595370	Leveraging_Polygenic_Functional_Enrichment_to_Improve_GWAS_Power.	White_blood_cell_count	approximately_444,000_European_ancestry_individuals	NA	rs1042725-?	NR
chr12:65982422_G_C	rs7136054	49.766	3.14e-22	-0.04990	Known		rs138074335-A	0.962958	1956		Brain_Structure	intracranial_volume_measurement	1e-08	.	5.694	A	T	30818988	Genetic_Markers_of_ADHD-Related_Variations_in_Intracranial_Volume.	Intracranial_volume	24,024_European_ancestry_individuals	NA	rs138074335-A	NR
chr12:65982422_G_C	rs7136054	49.766	3.14e-22	-0.04990	Known		rs8756-?	0.961906	1		Cardio_Vascular	resting_heart_rate,_chronic_obstructive_pulmonary_disease	3e-12	.	.	C	A	30940143	Genetic_overlap_of_chronic_obstructive_pulmonary_disease_and_cardiovascular_disease-related_traits:_a_large-scale_genome-wide_cross-trait_analysis.	Chronic_obstructive_pulmonary_disease_or_resting_heart_rate_(pleiotropy)	12,550_European_and_unknown_ancestry_chronic_obstructive_pulmonary_disease_cases,_46,368_European_and_unknown_ancestry_controls,_458,969_European_ancestry_individuals	NA	rs8756-?	NR
chr12:65982422_G_C	rs7136054	49.766	3.14e-22	-0.04990	Known		rs7968682-G	0.963284	4323		Anthropometric	birth_weight	4e-60	.	0.041831	G	T	31043758	Maternal_and_fetal_genetic_effects_on_birth_weight_and_their_relevance_to_cardio-metabolic_risk_factors.	Birth_weight	298,142_European_ancestry_individuals,_6,635_African_American_individuals,_1,449_Filipino_individuals,_420_Turkish_individuals,_365_Moroccan_individuals,_395_Surinamese_individuals,_1,052_Afro-Caribbean_individuals,_612_Hispanic_individuals,_1,180_Thai_individuals,_840_Chinese_ancestry_individuals,_10,133_individuals	NR	rs7968682-G	0.486291
chr12:65982422_G_C	rs7136054	49.766	3.14e-22	-0.04990	Known		rs8756-C	0.961906	1		Anthropometric	birth_weight,_parental_genotype_effect_measurement	1e-19	.	0.027582	C	A	31043758	Maternal_and_fetal_genetic_effects_on_birth_weight_and_their_relevance_to_cardio-metabolic_risk_factors.	Offspring_birth_weight	210,267_European_ancestry_individuals,_19,802_individuals	NR	rs8756-C	0.486261
chr12:65982422_G_C	rs7136054	49.766	3.14e-22	-0.04990	Known		rs7968682-T	0.963284	4323		Anthropometric	birth_weight	7e-37	.	0.041	G	T	31097437	Association_between_birth_weight_and_refractive_error_in_adulthood:_a_Mendelian_randomisation_study.	Birth_weight	188,039_European_ancestry_individuals	NA	rs7968682-T	0.47
chr12:65982422_G_C	rs7136054	49.766	3.14e-22	-0.04990	Known		rs7968682-?	0.963284	4323		Anthropometric	body_height	1e-11	.	0.04052013	G	T	31217584	Genetic_analyses_of_diverse_populations_improves_discovery_for_complex_traits.	Height	17,286_African_American_individuals,_22,192_Hispanic/Latino_individuals,_4,680_Asian_ancestry_individuals,_3,939_Native_Hawaiian_ancestry_individuals,_647_Native_American_ancestry_individuals,_1,052_individuals	NA	rs7968682-?	NR
chr12:65982422_G_C	rs7136054	49.766	3.14e-22	-0.04990	Known		rs8756-?	0.961906	1		Brain_Structure	brain_volume_measurement	7e-14	(total_brain_volume)	.	C	A	31676860	Genome-wide_association_analysis_of_19,629_individuals_identifies_variants_influencing_regional_brain_volumes_and_refines_their_genetic_co-architecture_with_cognitive_and_mental_health_traits.	Brain_region_volumes	19,629_British_ancestry_individuals	NA	rs8756-?	NR
chr12:65982422_G_C	rs7136054	49.766	3.14e-22	-0.04990	Known		rs1042725-T	0.929437	17856		Anthropometric	body_height_at_birth	2e-29	.	0.06538093	C	T	31681408	Three_Novel_Loci_for_Infant_Head_Circumference_Identified_by_a_Joint_Association_Analysis.	Birth_length_(MTAG)	up_to_182,902_European_ancestry_individuals	NA	rs1042725-T	0.504
chr12:65982422_G_C	rs7136054	49.766	3.14e-22	-0.04990	Known		rs1042725-T	0.929437	17856		Anthropometric	birth_weight	2e-33	.	0.044908717	C	T	31681408	Three_Novel_Loci_for_Infant_Head_Circumference_Identified_by_a_Joint_Association_Analysis.	Birth_weight_(MTAG)	up_to_182,902_European_ancestry_individuals	NA	rs1042725-T	0.49
chr12:65982422_G_C	rs7136054	49.766	3.14e-22	-0.04990	Known		rs1042725-T	0.929437	17856		Brain_Structure	infant_head_circumference	9e-22	.	0.10481363	C	T	31681408	Three_Novel_Loci_for_Infant_Head_Circumference_Identified_by_a_Joint_Association_Analysis.	Infant_head_circumference_(MTAG)	up_to_182,902_European_ancestry_individuals	NA	rs1042725-T	0.4901
chr12:65982422_G_C	rs7136054	49.766	3.14e-22	-0.04990	Known		rs1042725-T	0.929437	17856		Anthropometric	appendicular_lean_mass	1e-14	.	0.0526547	C	T	31761296	Genome-wide_Associations_Reveal_Human-Mouse_Genetic_Convergence_and_Modifiers_of_Myogenesis,_CPNE1_and_STC2.	Appendicular_lean_mass	181,862_European_ancestry_elderly_individuals	NA	rs1042725-T	0.493581
chr12:65982422_G_C	rs7136054	49.766	3.14e-22	-0.04990	Known		rs10878349-A	0.872647	48571		Cardio_Vascular	systolic_blood_pressure	9e-08	.	0.257208	A	G	31928498	Genetic_Determinants_of_Clustering_of_Cardiometabolic_Risk_Factors_in_U.K._Biobank.	Systolic_blood_pressure	291,107_British_ancestry_individuals	NA	rs10878349-A	0.48881501
chr12:65982422_G_C	rs7136054	49.766	3.14e-22	-0.04990	Known		rs8756-C	0.961906	1		Reproduction	sex_hormone-binding_globulin_measurement	9e-11	.	0.00876032	C	A	32042192	Using_human_genetics_to_understand_the_disease_impacts_of_testosterone_in_men_and_women.	Sex_hormone-binding_globulin_levels	189,473_European_ancestry_women	NA	rs8756-C	0.485175
chr12:65982422_G_C	rs7136054	49.766	3.14e-22	-0.04990	Known		rs8756-C	0.961906	1		Reproduction	sex_hormone-binding_globulin_measurement	2e-13	.	0.00845938	C	A	32042192	Using_human_genetics_to_understand_the_disease_impacts_of_testosterone_in_men_and_women.	Sex_hormone-binding_globulin_levels_adjusted_for_BMI	188,908_European_ancestry_women	NA	rs8756-C	0.485175
chr12:65982422_G_C	rs7136054	49.766	3.14e-22	-0.04990	Known		rs10878349-A	0.872647	48571		Brain_Structure	cortical_surface_area_measurement	2e-25	(total)	820.2131	A	G	32193296	The_genetic_architecture_of_the_human_cerebral_cortex.	Cortical_surface_area	33,992_European_ancestry_individuals	14,727_European_ancestry_individuals,_2,943_individuals	rs10878349-A	0.4843
chr12:65982422_G_C	rs7136054	49.766	3.14e-22	-0.04990	Known		rs7306710-?	0.999959	1		Brain_Structure	total_cortical_area_measurement	8e-16	.	1.1329	T	C	32198502	Global_and_Regional_Development_of_the_Human_Cerebral_Cortex:_Molecular_Architecture_and_Occupational_Aptitudes.	Cortical_surface_area_(global_PC1)	23,784_European_ancestry_individuals	19,512_European_ancestry_individuals,_6,234_individuals	rs7306710-?	NR
chr12:65982422_G_C	rs7136054	49.766	3.14e-22	-0.04990	Known		rs1351394-T	0.921939	24377		Cardio_Vascular	triglyceride_measurement	5e-11	.	0.013086	T	G	32203549	Evaluating_the_relationship_between_circulating_lipoprotein_lipids_and_apolipoproteins_with_risk_of_coronary_heart_disease:_A_multivariable_Mendelian_randomisation_analysis.	Triglyceride_levels	441,016_European_ancestry_individuals	NA	rs1351394-T	0.488178
chr12:65982422_G_C	rs7136054	49.766	3.14e-22	-0.04990	Known		rs8756-?	0.961906	1		Personality/Environment	lifestyle_measurement	5e-10	.	0.0134501	C	A	32317632	Genome-wide_association_studies_and_Mendelian_randomization_analyses_for_leisure_sedentary_behaviours.	Leisure_sedentary_behaviour_(television_watching)	408,815_European_ancestry_individuals	NA	rs8756-?	.
chr12:65982422_G_C	rs7136054	49.766	3.14e-22	-0.04990	Known		rs7306710-T	0.999959	1		Others	skin_aging_measurement	2e-08	.	0.9757613	T	C	32339537	Genome_wide_association_study_identifies_genetic_associations_with_perceived_age.	Youthful_appearance_(self-reported)	423,992_European_ancestry_individuals	NA	rs7306710-T	0.479265
chr12:65982422_G_C	rs7136054	49.766	3.14e-22	-0.04990	Known		rs7306710-T	0.999959	1		Anthropometric	comparative_body_size_at_age_10,_self-reported	2e-12	.	0.00996644	T	C	32376654	Use_of_genetic_variation_to_separate_the_effects_of_early_and_later_life_adiposity_on_disease_risk:_mendelian_randomisation_study.	Body_size_at_age_10	453,169_European_ancestry_individuals	NA	rs7306710-T	0.47969
chr12:65982422_G_C	rs7136054	49.766	3.14e-22	-0.04990	Known		rs1042725-T	0.929437	17856		Blood_Trait	neutrophil_count	3e-11	.	0.012765	C	T	32888493	Trans-ethnic_and_Ancestry-Specific_Blood-Cell_Genetics_in_746,667_Individuals_from_5_Global_Populations.	Neutrophil_count	519,288_European_ancestry_individuals	NA	rs1042725-T	0.494436
chr12:65982422_G_C	rs7136054	49.766	3.14e-22	-0.04990	Known		rs1042725-?	0.929437	17856		Brain_Structure	brain_volume_measurement	7e-11	(Global)	.	C	T	32963231	Genetic_correlations_and_genome-wide_associations_of_cortical_structure_in_general_population_samples_of_22,824_adults.	Cortical_volume	22,824_European_and_African_American_ancestry_individuals	NA	rs1042725-?	.
chr1:39914309_T_C	rs12124681	13.447	4.89e-10	-0.04730	Novel		rs12127002-?	0.848450	1		Blood_Trait	mean_corpuscular_hemoglobin	6e-09	.	.	G	A	30595370	Leveraging_Polygenic_Functional_Enrichment_to_Improve_GWAS_Power.	Mean_corpuscular_hemoglobin	approximately_443,000_European_ancestry_individuals	NA	rs12127002-?	NR
chr14:22978132_G_A	rs6572891	39.549	1.41e-10	-0.03360	Novel		rs34344888-A	0.862477	59757		Cognition/Learning	self_reported_educational_attainment	9e-13	.	0.016260339	A	G	27225129	Genome-wide_association_study_identifies_74_loci_associated_with_educational_attainment.	Educational_attainment_(years_of_education)	405,072_European_ancestry_individuals	NA	rs34344888-A	0.3926
chr14:22978132_G_A	rs6572891	39.549	1.41e-10	-0.03360	Novel		rs8005677-?	0.862436	70664		Cognition/Learning	intelligence,_self_reported_educational_attainment	9e-09	.	5.747	T	C	29186694	Large-Scale_Cognitive_GWAS_Meta-Analysis_Reveals_Tissue-Specific_Neural_Expression_and_Potential_Nootropic_Drug_Targets.	Cognitive_ability_(MTAG)	436,124_European_ancestry_individuals	NA	rs8005677-?	NR
chr14:22978132_G_A	rs6572891	39.549	1.41e-10	-0.03360	Novel		rs11157930-T	0.863407	44171		Cognition/Learning	cognitive_function_measurement	3e-11	(MTAG)	0.0156	T	G	30038396	Gene_discovery_and_polygenic_prediction_from_a_genome-wide_association_study_of_educational_attainment_in_1.1_million_individuals.	Cognitive_performance_(MTAG)	402,382_European_ancestry_individuals	NA	rs11157930-T	0.3944
chr14:22978132_G_A	rs6572891	39.549	1.41e-10	-0.03360	Novel		rs11157930-T	0.863407	44171		Cognition/Learning	self_reported_educational_attainment	6e-24	(MTAG)	0.0135	T	G	30038396	Gene_discovery_and_polygenic_prediction_from_a_genome-wide_association_study_of_educational_attainment_in_1.1_million_individuals.	Educational_attainment_(MTAG)	1,311,438_European_ancestry_individuals	NA	rs11157930-T	0.3924
chr14:22978132_G_A	rs6572891	39.549	1.41e-10	-0.03360	Novel		rs11157931-A	0.863407	44149		Cognition/Learning	self_reported_educational_attainment	4e-22	.	0.0139	A	C	30038396	Gene_discovery_and_polygenic_prediction_from_a_genome-wide_association_study_of_educational_attainment_in_1.1_million_individuals.	Educational_attainment_(years_of_education)	up_to_1,131,881_European_ancestry_individuals	NA	rs11157931-A	0.3924
chr14:22978132_G_A	rs6572891	39.549	1.41e-10	-0.03360	Novel		rs4981446-A	0.862477	65929		Cognition/Learning	mathematical_ability	2e-20	(MTAG)	0.0156	A	G	30038396	Gene_discovery_and_polygenic_prediction_from_a_genome-wide_association_study_of_educational_attainment_in_1.1_million_individuals.	Highest_math_class_taken_(MTAG)	811,539_European_ancestry_individuals	NA	rs4981446-A	0.3882
chr14:22978132_G_A	rs6572891	39.549	1.41e-10	-0.03360	Novel		rs34664079-T	0.997996	7787		Cognition/Learning	mathematical_ability	1e-12	(MTAG)	0.013	T	C	30038396	Gene_discovery_and_polygenic_prediction_from_a_genome-wide_association_study_of_educational_attainment_in_1.1_million_individuals.	Self-reported_math_ability_(MTAG)	670,471_European_ancestry_individuals	NA	rs34664079-T	0.6053
chr14:22978132_G_A	rs6572891	39.549	1.41e-10	-0.03360	Novel		rs3811183-?	0.976504	1		Neurological	macula_measurement	7e-10	.	0.4197	C	G	30535121	Genome-wide_association_analyses_identify_139_loci_associated_with_macular_thickness_in_the_UK_Biobank_cohort.	Macular_thickness	59,814_European_ancestry_individuals	8,609_European_ancestry_individuals	rs3811183-?	NR
chr14:22978132_G_A	rs6572891	39.549	1.41e-10	-0.03360	Novel		rs4982712-?	0.852889	43614		Cognition/Learning	self_reported_educational_attainment	9e-10	.	.	A	G	30595370	Leveraging_Polygenic_Functional_Enrichment_to_Improve_GWAS_Power.	Educational_attainment_(years_of_education)	approximately_455,000_European_ancestry_individuals	NA	rs4982712-?	NR
chr14:22978132_G_A	rs6572891	39.549	1.41e-10	-0.03360	Novel		rs1951121-?	0.962748	17613		Blood_Trait	eosinophil_count	2e-10	.	.	T	G	30595370	Leveraging_Polygenic_Functional_Enrichment_to_Improve_GWAS_Power.	Eosinophil_counts	approximately_440,000_European_ancestry_individuals	NA	rs1951121-?	NR
chr14:22978132_G_A	rs6572891	39.549	1.41e-10	-0.03360	Novel		rs8006875-?	0.865472	42122		Pulmonary	FEV/FEC_ratio	2e-15	.	.	A	G	30595370	Leveraging_Polygenic_Functional_Enrichment_to_Improve_GWAS_Power.	Lung_function_(FEV1/FVC)	approximately_370,000_European_ancestry_individuals	NA	rs8006875-?	NR
chr14:22978132_G_A	rs6572891	39.549	1.41e-10	-0.03360	Novel		rs11629120-?	0.835647	1		Cardio_Vascular	systolic_blood_pressure	2e-08	.	.	T	C	30595370	Leveraging_Polygenic_Functional_Enrichment_to_Improve_GWAS_Power.	Systolic_blood_pressure	approximately_422,000_European_ancestry_individuals	NA	rs11629120-?	NR
chr14:22978132_G_A	rs6572891	39.549	1.41e-10	-0.03360	Novel		rs1951121-T	0.962748	17613		Pulmonary	FEV/FEC_ratio	8e-15	.	0.0189	T	G	30804560	New_genetic_signals_for_lung_function_highlight_pathways_and_chronic_obstructive_pulmonary_disease_associations_across_multiple_ancestries.	Lung_function_(FEV1/FVC)	321,047_European_ancestry_individuals	79,005_European_ancestry_individuals	rs1951121-T	0.6011
chr14:22978132_G_A	rs6572891	39.549	1.41e-10	-0.03360	Novel		rs1951121-T	0.962748	17613		Pulmonary	peak_expiratory_flow	5e-06	.	0.0117	T	G	30804560	New_genetic_signals_for_lung_function_highlight_pathways_and_chronic_obstructive_pulmonary_disease_associations_across_multiple_ancestries.	Peak_expiratory_flow	321,047_European_ancestry_individuals	24,218_European_ancestry_individuals	rs1951121-T	0.6011
chr14:22978132_G_A	rs6572891	39.549	1.41e-10	-0.03360	Novel		rs9989230-?	0.855060	65362		Neuropsychiatric	schizophrenia,_intelligence,_self_reported_educational_attainment	4e-12	.	0.014386957	C	T	31374203	Pleiotropic_Meta-Analysis_of_Cognition,_Education,_and_Schizophrenia_Differentiates_Roles_of_Early_Neurodevelopmental_and_Adult_Synaptic_Pathways.	Cognitive_ability,_years_of_educational_attainment_or_schizophrenia_(pleiotropy)	328,917_individuals_with_educational_attainment_measurements,_107,207_individuals_with_cognitive_ability_measurements,_77,096_European_ancestry_schizophrenia_cases,_43,456_European_ancestry_controls	NA	rs9989230-?	NR
chr14:22978132_G_A	rs6572891	39.549	1.41e-10	-0.03360	Novel		rs4982712-G	0.852889	43614		Personality/Environment	household_income	3e-13	.	0.01505347	A	G	31844048	Genome-wide_analysis_identifies_molecular_systems_and_149_genetic_loci_associated_with_income.	Household_income_(MTAG)	505,541_British_and_unknown_ancestry_individuals	NA	rs4982712-G	0.387
chr14:22978132_G_A	rs6572891	39.549	1.41e-10	-0.03360	Novel		rs6572878-C	0.991077	1		Blood_Trait	eosinophil_count	5e-11	.	0.015014864	T	C	32888494	The_Polygenic_and_Monogenic_Basis_of_Blood_Traits_and_Diseases.	Eosinophil_counts	408,112_British_individuals	NA	rs6572878-C	0.397924
chr14:22978132_G_A	rs6572891	39.549	1.41e-10	-0.03360	Novel		rs6572878-C	0.991077	1		Blood_Trait	eosinophil_percentage_of_leukocytes	3e-11	.	0.015220485	T	C	32888494	The_Polygenic_and_Monogenic_Basis_of_Blood_Traits_and_Diseases.	Eosinophil_percentage_of_white_cells	408,112_British_individuals	NA	rs6572878-C	0.397908
chr15:63592365_G_A	rs76115381	18.352	1.54e-09	0.04200	Novel		rs17186681-T	0.815117	0		Neuropsychiatric	depressive_symptom_measurement	2e-08	.	0.006595448	A	T	30643256	Multivariate_genome-wide_analyses_of_the_well-being_spectrum.	Depressive_symptoms	1,067,913_European_ancestry_individuals	228,033_European_ancestry_individuals	rs17186681-T	0.198520639931766
chr15:63592365_G_A	rs76115381	18.352	1.54e-09	0.04200	Novel		rs17186681-T	0.815117	0		Personality/Environment	neuroticism_measurement	3e-08	.	0.010271766	A	T	30643256	Multivariate_genome-wide_analyses_of_the_well-being_spectrum.	Neuroticism	523,783_European_ancestry_individuals	59,206_European_ancestry_individuals	rs17186681-T	0.198520639931766
chr15:63592365_G_A	rs76115381	18.352	1.54e-09	0.04200	Novel		rs17186681-T	0.815117	0		Personality/Environment	wellbeing_measurement	3e-08	.	0.007914303	A	T	30643256	Multivariate_genome-wide_analyses_of_the_well-being_spectrum.	Positive_affect	410,603_European_ancestry_individuals	NA	rs17186681-T	0.198520639931766
chr15:63592365_G_A	rs76115381	18.352	1.54e-09	0.04200	Novel		rs17186681-T	0.815117	0		Personality/Environment	wellbeing_measurement	1e-08	.	0.0065610423	A	T	30643256	Multivariate_genome-wide_analyses_of_the_well-being_spectrum.	Well-being_spectrum_(multivariate_analysis)	2,083,151_European_ancestry_individuals	287,239_European_ancestry_individuals	rs17186681-T	0.198520639931766
chr15:63592365_G_A	rs76115381	18.352	1.54e-09	0.04200	Novel		rs17186681-?	0.815117	0		Cardio_Vascular	resting_heart_rate,_chronic_obstructive_pulmonary_disease	1e-12	.	.	A	T	30940143	Genetic_overlap_of_chronic_obstructive_pulmonary_disease_and_cardiovascular_disease-related_traits:_a_large-scale_genome-wide_cross-trait_analysis.	Chronic_obstructive_pulmonary_disease_or_resting_heart_rate_(pleiotropy)	12,550_European_and_unknown_ancestry_chronic_obstructive_pulmonary_disease_cases,_46,368_European_and_unknown_ancestry_controls,_458,969_European_ancestry_individuals	NA	rs17186681-?	NR
chr15:63592365_G_A	rs76115381	18.352	1.54e-09	0.04200	Novel		rs62012770-?	0.996919	26223		Anthropometric	BMI-adjusted_waist_circumference	6e-11	.	.	A	G	31669095	Shared_Genetic_and_Experimental_Links_between_Obesity-Related_Traits_and_Asthma_Subtypes_in_UK_Biobank.	Waist_circumference_adjusted_for_body_mass_index	457,690_European_ancestry_individuals	NA	rs62012770-?	NR
chr15:63592365_G_A	rs76115381	18.352	1.54e-09	0.04200	Novel		rs62012774-?	0.996281	15753		Anthropometric	BMI-adjusted_waist-hip_ratio	2e-11	.	.	C	T	31669095	Shared_Genetic_and_Experimental_Links_between_Obesity-Related_Traits_and_Asthma_Subtypes_in_UK_Biobank.	Waist-to-hip_ratio_adjusted_for_BMI	457,690_European_ancestry_individuals	NA	rs62012774-?	NR
chr16:24793633_A_T	rs113388806	3.850	3.93e-08	0.06690	Novel		rs112927956-?	0.999503	80954		Reproduction	age_at_menarche	3e-10	.	.	C	T	30595370	Leveraging_Polygenic_Functional_Enrichment_to_Improve_GWAS_Power.	Menarche_(age_at_onset)	approximately_242,000_European_ancestry_individuals	NA	rs112927956-?	NR
chr17:46779986_T_C	rs199512	18.812	2.53e-34	-0.07780	Known		rs199533-C	0.899710	28422		Neurological	Parkinson's_disease	1e-14	.	1.28	G	A	19915575	Genome-wide_association_study_reveals_genetic_risk_underlying_Parkinson's_disease.	Parkinson's_disease	1,713_European_ancestry_cases,_3,978_European_ancestry_controls	3,361_European_ancestry_cases,_4,573_European_ancestry_controls	rs199533-C	0.83
chr17:46779986_T_C	rs199512	18.812	2.53e-34	-0.07780	Known		rs199533-C	0.899710	28422		Neurological	Parkinson's_disease	1e-06	.	1.35	G	A	20711177	Common_genetic_variation_in_the_HLA_region_is_associated_with_late-onset_sporadic_Parkinson's_disease.	Parkinson's_disease	2,000_European_ancestry_cases,_1,986_European_ancestry_controls	Up_to_1,447_cases,_1,468_controls	rs199533-C	0.78
chr17:46779986_T_C	rs199512	18.812	2.53e-34	-0.07780	Known		rs415430-T	0.999927	1		Neurological	Parkinson's_disease	7e-07	.	.	C	T	21812969	Genome-wide_association_study_identifies_candidate_genes_for_Parkinson's_disease_in_an_Ashkenazi_Jewish_population.	Parkinson's_disease	268_Ashkenazi_Jewish_cases,_178_Ashkenazi_Jewish_controls	1,782_European_ancestry_cases,_1,658_European_ancestry_controls	rs415430-T	0.786
chr17:46779986_T_C	rs199512	18.812	2.53e-34	-0.07780	Known		rs199515-?	0.999994	712		Neurological	Parkinson's_disease	3e-17	.	1.32	G	C	22451204	Meta-analysis_of_Parkinson's_disease:_identification_of_a_novel_locus,_RIT2.	Parkinson's_disease	4,238_European_ancestry_cases,_4,239_European_ancestry_controls	3,738_European_ancestry_cases,_2,111_European_ancestry_controls	rs199515-?	NR
chr17:46779986_T_C	rs199512	18.812	2.53e-34	-0.07780	Known		rs199498-T	0.855217	1		Neurological	Parkinson's_disease	8e-07	(Familial)	1.69	T	G	24511991	Identification_of_a_novel_Parkinson's_disease_locus_via_stratified_genome-wide_association_study.	Parkinson's_disease	1,565_European_ancestry_sproadic_Parkinson's_disease_cases,_435_European_ancestry_familial_Parkinson's_disease_cases,_1,986_European_ancestry_controls	1,528_European_ancestry_sporadic_Parkinson's_disease_cases,_707_European_ancestry_familial_Parkinson's_disease_cases,_796_European_ancestry_controls	rs199498-T	0.764
chr17:46779986_T_C	rs199512	18.812	2.53e-34	-0.07780	Known		rs199499-C	0.834114	1		Neurological	Alzheimer's_disease	6e-06	.	1.1627907	C	T	25778476	A_novel_Alzheimer_disease_locus_located_near_the_gene_encoding_tau_protein.	Alzheimer's_disease_in_APOE_e4-_carriers	7,184_cases,_26,968_controls	718_European_ancestry_cases,_1,699_European_ancestry_controls	rs199499-C	0.81
chr17:46779986_T_C	rs199512	18.812	2.53e-34	-0.07780	Known		rs199443-T	0.889787	37788		Neurological	sensory_perception_of_smell	4e-06	.	0.03	C	T	26632684	Genome-wide_Meta-analysis_on_the_Sense_of_Smell_Among_US_Older_Adults.	Sense_of_smell	6,252_European_ancestry_individuals	NA	rs199443-T	0.2
chr17:46779986_T_C	rs199512	18.812	2.53e-34	-0.07780	Known		rs538628-C	0.889921	70040		Auto-Immune	Alopecia	4e-27	.	0.0800835	G	C	28196072	Genetic_prediction_of_male_pattern_baldness.	Male-pattern_baldness	52,874_British_ancestry_males	.	rs538628-C	NR
chr17:46779986_T_C	rs199512	18.812	2.53e-34	-0.07780	Known		rs199498-C	0.855217	1		Cancer	breast_carcinoma	2e-08	(EA)	0.0433	T	C	29059683	Association_analysis_identifies_65_new_breast_cancer_risk_loci.	Breast_cancer	76,192_European_ancestry_cases,_63,082_European_ancestry_controls	46,785_European_ancestry_cases,_42,892_European_ancestry_controls,_14,068_East_Asian_ancestry_cases,_13,104_East_Asian_ancestry_controls	rs199498-C	0.2094
chr17:46779986_T_C	rs199512	18.812	2.53e-34	-0.07780	Known		rs199441-A	0.865806	83570		Personality/Environment	neuroticism_measurement	3e-20	.	9.219	A	G	29255261	Association_analysis_in_over_329,000_individuals_identifies_116_independent_variants_influencing_neuroticism.	Neuroticism	329,821_European_ancestry_individuals	122,867_European_ancestry_individuals	rs199441-A	0.21750000000000003
chr17:46779986_T_C	rs199512	18.812	2.53e-34	-0.07780	Known		rs199441-A	0.865806	83570		Personality/Environment	mood_instability_measurement	6e-18	.	8.63	A	G	29500382	Item-level_analyses_reveal_genetic_heterogeneity_in_neuroticism.	Experiencing_mood_swings	373,733_European_ancestry_individuals	NA	rs199441-A	0.217502
chr17:46779986_T_C	rs199512	18.812	2.53e-34	-0.07780	Known		rs199443-T	0.889787	37788		Personality/Environment	feeling_"fed-up"_measurement	4e-13	.	7.26	C	T	29500382	Item-level_analyses_reveal_genetic_heterogeneity_in_neuroticism.	Feeling_fed-up	374,971_European_ancestry_individuals	NA	rs199443-T	0.20675
chr17:46779986_T_C	rs199512	18.812	2.53e-34	-0.07780	Known		rs199525-T	0.997764	9519		Personality/Environment	guilt_measurement	4e-08	.	5.51	T	G	29500382	Item-level_analyses_reveal_genetic_heterogeneity_in_neuroticism.	Feeling_guilty	373,380_European_ancestry_individuals	NA	rs199525-T	0.207235
chr17:46779986_T_C	rs199512	18.812	2.53e-34	-0.07780	Known		rs199441-A	0.865806	83570		Personality/Environment	feeling_emotionally_hurt_measurement	4e-24	.	10.14	A	G	29500382	Item-level_analyses_reveal_genetic_heterogeneity_in_neuroticism.	Feeling_hurt	372,047_European_ancestry_individuals	NA	rs199441-A	0.217502
chr17:46779986_T_C	rs199512	18.812	2.53e-34	-0.07780	Known		rs1378358-T	0.889988	70041		Personality/Environment	feeling_miserable_measurement	2e-11	.	6.69	C	T	29500382	Item-level_analyses_reveal_genetic_heterogeneity_in_neuroticism.	Feeling_miserable	376,097_European_ancestry_individuals	NA	rs1378358-T	0.206287
chr17:46779986_T_C	rs199512	18.812	2.53e-34	-0.07780	Known		rs538628-C	0.889921	70040		Personality/Environment	feeling_nervous_measurement	9e-13	.	7.14	G	C	29500382	Item-level_analyses_reveal_genetic_heterogeneity_in_neuroticism.	Feeling_nervous	373,121_European_ancestry_individuals	NA	rs538628-C	0.206782
chr17:46779986_T_C	rs199512	18.812	2.53e-34	-0.07780	Known		rs1378358-T	0.889988	70041		Personality/Environment	worry_measurement	2e-08	.	5.619	C	T	29500382	Item-level_analyses_reveal_genetic_heterogeneity_in_neuroticism.	Feeling_worry	372,869_European_ancestry_individuals	NA	rs1378358-T	0.206287
chr17:46779986_T_C	rs199512	18.812	2.53e-34	-0.07780	Known		rs70600-T	0.999205	1		Others	irritability_measurement	3e-11	.	6.65	C	T	29500382	Item-level_analyses_reveal_genetic_heterogeneity_in_neuroticism.	Irritable_mood	366,726_European_ancestry_individuals	NA	rs70600-T	0.20718
chr17:46779986_T_C	rs199512	18.812	2.53e-34	-0.07780	Known		rs1378358-T	0.889988	70041		Personality/Environment	neuroticism_measurement	2e-27	.	10.86	C	T	29500382	Item-level_analyses_reveal_genetic_heterogeneity_in_neuroticism.	Neurociticism	380,506_European_ancestry_individuals	NA	rs1378358-T	0.206287
chr17:46779986_T_C	rs199512	18.812	2.53e-34	-0.07780	Known		rs199505-?	0.999927	1		Neuropsychiatric	unipolar_depression,_mood_disorder	1e-18	.	0.02469	A	G	29942085	Meta-analysis_of_genome-wide_association_studies_for_neuroticism_in_449,484_individuals_identifies_novel_genetic_loci_and_pathways.	Depressed_affect	357,957_European_ancestry_individuals	NA	rs199505-?	NR
chr17:46779986_T_C	rs199512	18.812	2.53e-34	-0.07780	Known		rs199447-T	0.889922	45165		Personality/Environment	neuroticism_measurement	2e-26	.	10.659	C	T	29942085	Meta-analysis_of_genome-wide_association_studies_for_neuroticism_in_449,484_individuals_identifies_novel_genetic_loci_and_pathways.	Neuroticism	449,484_European_ancestry_individuals	NA	rs199447-T	NR
chr17:46779986_T_C	rs199512	18.812	2.53e-34	-0.07780	Known		rs9896243-G	0.946399	31297		Neuropsychiatric	anxiety	2e-11	.	0.01934	C	G	29942085	Meta-analysis_of_genome-wide_association_studies_for_neuroticism_in_449,484_individuals_identifies_novel_genetic_loci_and_pathways.	Worry	348,219_European_ancestry_individuals	NA	rs9896243-G	NR
chr17:46779986_T_C	rs199512	18.812	2.53e-34	-0.07780	Known		rs199529-?	0.893941	20136		Cardio_Vascular	intraocular_pressure_measurement	4e-08	.	0.083	A	C	30054594	Genome-wide_association_study_of_intraocular_pressure_uncovers_new_pathways_to_glaucoma.	Intraocular_pressure	133,492_European_ancestry_individuals	NA	rs199529-?	NR
chr17:46779986_T_C	rs199512	18.812	2.53e-34	-0.07780	Known		rs199525-T	0.997764	9519		Pulmonary	forced_expiratory_volume	1e-09	.	18.85	T	G	30061609	Multiethnic_meta-analysis_identifies_ancestry-specific_and_cross-ancestry_loci_for_pulmonary_function.	Lung_function_(FEV1)	60,552_European_ancestry_individuals,_8,429_African_individuals,_9,959_Korean_ancestry_individuals,_11,775_Hispanic_individuals	.	rs199525-T	0.8
chr17:46779986_T_C	rs199512	18.812	2.53e-34	-0.07780	Known		rs199525-T	0.997764	9519		Pulmonary	vital_capacity	8e-09	.	20.32	T	G	30061609	Multiethnic_meta-analysis_identifies_ancestry-specific_and_cross-ancestry_loci_for_pulmonary_function.	Lung_function_(FVC)	60,552_European_ancestry_individuals,_8,429_African_individuals,_9,959_Korean_ancestry_individuals,_11,775_Hispanic_individuals	.	rs199525-T	0.8
chr17:46779986_T_C	rs199512	18.812	2.53e-34	-0.07780	Known		rs199456-?	0.889989	59434		Neurological	macula_measurement	3e-28	.	0.86	C	T	30535121	Genome-wide_association_analyses_identify_139_loci_associated_with_macular_thickness_in_the_UK_Biobank_cohort.	Macular_thickness	59,814_European_ancestry_individuals	8,609_European_ancestry_individuals	rs199456-?	NR
chr17:46779986_T_C	rs199512	18.812	2.53e-34	-0.07780	Known		rs199441-A	0.865806	83570		Others	balding_measurement	1e-181	.	0.109361	A	G	30573740	Dissection_of_genetic_variation_and_evidence_for_pleiotropy_in_male_pattern_baldness.	Male-pattern_baldness	205,327_European_ancestry_males	NA	rs199441-A	0.215491
chr17:46779986_T_C	rs199512	18.812	2.53e-34	-0.07780	Known		rs1378358-T	0.889988	70041		Personality/Environment	neuroticism_measurement	2e-18	.	0.019632332	C	T	30643256	Multivariate_genome-wide_analyses_of_the_well-being_spectrum.	Neuroticism	523,783_European_ancestry_individuals	59,206_European_ancestry_individuals	rs1378358-T	0.217292507620124
chr17:46779986_T_C	rs199512	18.812	2.53e-34	-0.07780	Known		rs199528-T	0.940294	1		Addiction	alcohol_consumption_measurement	5e-21	.	0.0286	C	T	30679032	Exome_Chip_Meta-analysis_Fine_Maps_Causal_Variants_and_Elucidates_the_Genetic_Architecture_of_Rare_Coding_Variants_in_Smoking_and_Alcohol Use.	Alcohol_consumption_(drinks_per_week)	up_to_357,854_European_ancestry_individuals	NA	rs199528-T	0.223
chr17:46779986_T_C	rs199512	18.812	2.53e-34	-0.07780	Known		rs199525-T	0.997764	9519		Brain_Structure	intracranial_volume_measurement	2e-20	.	9.262	T	G	30818988	Genetic_Markers_of_ADHD-Related_Variations_in_Intracranial_Volume.	Intracranial_volume	24,024_European_ancestry_individuals	NA	rs199525-T	NR
chr17:46779986_T_C	rs199512	18.812	2.53e-34	-0.07780	Known		rs199529-A	0.893941	20136		Personality/Environment	neuroticism_measurement	3e-16	.	0.014192	A	C	30867560	Genetic_contributions_to_two_special_factors_of_neuroticism_are_associated_with_affluence,_higher_intelligence,_better_health,_and_longer_life.	General_factor_of_neuroticism	270,059_British_ancestry_individuals	NA	rs199529-A	NR
chr17:46779986_T_C	rs199512	18.812	2.53e-34	-0.07780	Known		rs199512-?	1.000000	1680		Personality/Environment	handedness	5e-08	.	.	T	C	31504236	Handedness,_language_areas_and_neuropsychiatric_diseases:_insights_from_brain_imaging_and_genetics.	Handedness_(Left-handed_vs._non-left-handed)	38,322_European_ancestry_left-handed_individuals,_362,866_European_ancestry_right-handed_individuals	NA	rs199512-?	NR
chr17:46779986_T_C	rs199512	18.812	2.53e-34	-0.07780	Known		rs199512-C	1.000000	1680		Personality/Environment	handedness	4e-09	.	1.06	T	C	31504236	Handedness,_language_areas_and_neuropsychiatric_diseases:_insights_from_brain_imaging_and_genetics.	Handedness_(left-handed_vs._right-handed)	38,322_European_ancestry_left-handed_individuals,_356,567_European_ancestry_right-handed_individuals	NA	rs199512-C	0.791
chr17:46779986_T_C	rs199512	18.812	2.53e-34	-0.07780	Known		rs199512-?	1.000000	1680		Personality/Environment	handedness	5e-08	.	.	T	C	31504236	Handedness,_language_areas_and_neuropsychiatric_diseases:_insights_from_brain_imaging_and_genetics.	Handedness_(non-right-handed_vs_right-handed)	44,631_European_ancestry_non-right-handed_individuals,_356,567_European_ancestry_right-handed_individuals	NA	rs199512-?	NR
chr17:46779986_T_C	rs199512	18.812	2.53e-34	-0.07780	Known		rs1378358-?	0.889988	70041		Brain_Structure	total_cortical_area_measurement	1e-31	.	2.0049	C	T	32198502	Global_and_Regional_Development_of_the_Human_Cerebral_Cortex:_Molecular_Architecture_and_Occupational_Aptitudes.	Cortical_surface_area_(global_PC1)	23,784_European_ancestry_individuals	19,512_European_ancestry_individuals,_6,234_individuals	rs1378358-?	NR
chr17:46779986_T_C	rs199512	18.812	2.53e-34	-0.07780	Known		rs116956554-A	0.882477	1		Reproduction	thyroid_stimulating_hormone_measurement	3e-12	.	0.0471	G	A	32769997	GWAS_of_thyroid_stimulating_hormone_highlights_pleiotropic_effects_and_inverse_association_with_thyroid_cancer.	Thyroid_stimulating_hormone_levels	119,715_European_ancestry_individuals	NA	rs116956554-A	0.179849439222465
chr17:46779986_T_C	rs199512	18.812	2.53e-34	-0.07780	Known		rs199533-G	0.899710	28422		Cancer	breast_carcinoma	5e-08	.	1.078	G	A	32887889	Pan-cancer_study_detects_genetic_risk_variants_and_shared_genetic_basis_in_two_large_cohorts.	Breast_cancer	17,881_European_ancestry_cases,_410,350_European_ancestry_controls	NA	rs199533-G	NR
chr17:46779986_T_C	rs199512	18.812	2.53e-34	-0.07780	Known		rs199533-G	0.899710	28422		Cancer	cancer	4e-07	.	1.06	G	A	32887889	Pan-cancer_study_detects_genetic_risk_variants_and_shared_genetic_basis_in_two_large_cohorts.	Cancer_(pleiotropy)	64,962_European_ancestry_cases,_410,350_European_ancestry_controls	NA	rs199533-G	NR
chr17:46779986_T_C	rs199512	18.812	2.53e-34	-0.07780	Known		rs538628-?	0.889921	70040		Brain_Structure	cortical_surface_area_measurement	1e-43	(Global)	.	G	C	32963231	Genetic_correlations_and_genome-wide_associations_of_cortical_structure_in_general_population_samples_of_22,824_adults.	Cortical_surface_area	18,617_European_and_African_American_ancestry_individuals	22,363_European_ancestry_individuals	rs538628-?	.
chr17:46779986_T_C	rs199512	18.812	2.53e-34	-0.07780	Known		rs199504-?	0.999630	1		Brain_Structure	cortical_thickness	6e-13	(Superior_temporal)	.	C	T	32963231	Genetic_correlations_and_genome-wide_associations_of_cortical_structure_in_general_population_samples_of_22,824_adults.	Cortical_thickness	22,163_European_and_African_American_ancestry_individuals	22,363_European_ancestry_individuals	rs199504-?	.
chr17:46779986_T_C	rs199512	18.812	2.53e-34	-0.07780	Known		rs169201-?	0.887657	67150		Brain_Structure	brain_volume_measurement	2e-13	(Global)	.	A	G	32963231	Genetic_correlations_and_genome-wide_associations_of_cortical_structure_in_general_population_samples_of_22,824_adults.	Cortical_volume	22,824_European_and_African_American_ancestry_individuals	NA	rs169201-?	.
chr17:46779986_T_C	rs199512	18.812	2.53e-34	-0.07780	Known		rs1378358-T	0.889988	70041		Cardio_Vascular	hypertrophic_cardiomyopathy	7e-16	.	1.2813549	C	T	33495596	Shared_genetic_pathways_contribute_to_risk_of_hypertrophic_and_dilated_cardiomyopathies_with_opposite_directions_of_effect.	Hypertrophic_cardiomyopathy	1,733_European_ancestry_cases,_6,628_European_ancestry_controls	2,694_European_ancestry_cases,_47,486_European_ancestry_controls	rs1378358-T	0.2314
chr17:46779986_T_C	rs199512	18.812	2.53e-34	-0.07780	Known		rs1378358-T	0.889988	70041		Cardio_Vascular	hypertrophic_cardiomyopathy	5e-13	.	1.3376309	C	T	33495596	Shared_genetic_pathways_contribute_to_risk_of_hypertrophic_and_dilated_cardiomyopathies_with_opposite_directions_of_effect.	Hypertrophic_cardiomyopathy_(MTAG)	1,733_European_ancestry_cases,_6,628_European_ancestry_controls	NA	rs1378358-T	0.2314
chr17:7668434_T_G	rs78378222	1.726	3.98e-17	0.18770	Known		rs78378222-C	1	1		Cancer	basal_cell_carcinoma	2e-20	.	2.16	T	G	21946351	A_germline_variant_in_the_TP53_polyadenylation_signal_confers_cancer_susceptibility.	Basal_cell_carcinoma	2,121_European_ancestry_cases,_39,614_European_ancestry_controls	2,506_European_and_other_ancestry_cases,_15,101_European_and_other_ancestry_controls	rs78378222-C	NR
chr17:7668434_T_G	rs78378222	1.726	3.98e-17	0.18770	Known		rs78378222-G	1	1		Cancer	basal_cell_carcinoma	4e-22	.	2.24	T	G	24403052	Germline_sequence_variants_in_TGM3_and_RGS22_confer_risk_of_basal_cell_carcinoma.	Basal_cell_carcinoma	4,208_European_ancestry_cases,_109,408_European_ancestry_controls	up_to_1,480_European_ancestry_cases,_up_to_4,610_European_ancestry_controls	rs78378222-G	.
chr17:7668434_T_G	rs78378222	1.726	3.98e-17	0.18770	Known		rs78378222-G	1	1		Cancer	basal_cell_carcinoma	1e-20	.	2.07	T	G	25855136	New_basal_cell_carcinoma_susceptibility_loci.	Basal_cell_carcinoma	4,572_European_ancestry_cases,_266,358_European_ancestry_controls	up_to_956_European_ancestry_cases,_up_to_4,214_European_ancestry_controls,_526_cases,_528_controls	rs78378222-G	0.018
chr17:7668434_T_G	rs78378222	1.726	3.98e-17	0.18770	Known		rs78378222-G	1	1		Cancer	basal_cell_carcinoma	2e-10	.	1.41	T	G	27539887	Genome-wide_association_study_identifies_14_novel_risk_alleles_associated_with_basal_cell_carcinoma.	Basal_cell_carcinoma	12.945_European_ancestry_cases,_274,252_European_ancestry_controls	4,242_European_ancestry_cases,_12,802_European_ancestry_controls	rs78378222-G	0.01
chr17:7668434_T_G	rs78378222	1.726	3.98e-17	0.18770	Known		rs78378222-T	1	1		Cardio_Vascular	diastolic_blood_pressure	1e-08	.	0.638	T	G	27841878	Genome-wide_association_analyses_using_electronic_health_records_identify_new_loci_influencing_blood_pressure_variation.	Diastolic_blood_pressure	295,529_European_ancestry_individuals,_8,231_Latino_individuals,_3,058_African_American_individuals,_2,029_African_British_individuals,_7,701_East_Asian_ancestry_individuals,_2,735_South_Asian_ancestry_individuals,_1,979_mixed_and_unknown_ancestry_individuals	NA	rs78378222-T	.
chr17:7668434_T_G	rs78378222	1.726	3.98e-17	0.18770	Known		rs78378222-T	1	1		Cardio_Vascular	pulse_pressure_measurement	4e-13	.	0.875	T	G	27841878	Genome-wide_association_analyses_using_electronic_health_records_identify_new_loci_influencing_blood_pressure_variation.	Pulse_pressure	295,529_European_ancestry_individuals,_8,231_Latino_individuals,_3,058_African_American_individuals,_2,029_African_British_individuals,_7,701_East_Asian_ancestry_individuals,_2,735_South_Asian_ancestry_individuals,_1,979_mixed_and_unknown_ancestry_individuals	NA	rs78378222-T	.
chr17:7668434_T_G	rs78378222	1.726	3.98e-17	0.18770	Known		rs78378222-G	1	1		Blood_Trait	mean_corpuscular_hemoglobin	6e-09	.	0.09653765	T	G	27863252	The_Allelic_Landscape_of_Human_Blood_Cell_Trait_Variation_and_Links_to_Common_Complex_Disease.	Mean_corpuscular_hemoglobin	172,332_European_ancestry_individuals	NA	rs78378222-G	0.0121
chr17:7668434_T_G	rs78378222	1.726	3.98e-17	0.18770	Known		rs78378222-T	1	1		Cardio_Vascular	pulse_pressure_measurement	2e-10	.	0.904	T	G	28135244	Genome-wide_association_analysis_identifies_novel_blood_pressure_loci_and_offers_biological_insights_into_cardiovascular_risk.	Pulse_pressure	140,886_European_ancestry_individuals	190,318_European_ancestry_individuals	rs78378222-T	0.99
chr17:7668434_T_G	rs78378222	1.726	3.98e-17	0.18770	Known		rs78378222-G	1	1		Neurological	central_nervous_system_cancer,_glioblastoma_multiforme	5e-29	.	2.63	T	G	28346443	Genome-wide_association_study_of_glioma_subtypes_identifies_specific_differences_in_genetic_susceptibility_to_glioblastoma_and_non-glioblastoma_tumors.	Glioblastoma	6,191_European_ancestry_cases,_18,190_European_ancestry_controls.	NA	rs78378222-G	0.013
chr17:7668434_T_G	rs78378222	1.726	3.98e-17	0.18770	Known		rs78378222-G	1	1		Neurological	central_nervous_system_cancer,_glioma	9e-38	.	2.53	T	G	28346443	Genome-wide_association_study_of_glioma_subtypes_identifies_specific_differences_in_genetic_susceptibility_to_glioblastoma_and_non-glioblastoma_tumors.	Glioma	12,469_European_ancestry_cases,_18,190_European_ancestry_controls.	NA	rs78378222-G	0.013
chr17:7668434_T_G	rs78378222	1.726	3.98e-17	0.18770	Known		rs78378222-G	1	1		Neurological	central_nervous_system_cancer,_glioma	5e-27	.	2.73	T	G	28346443	Genome-wide_association_study_of_glioma_subtypes_identifies_specific_differences_in_genetic_susceptibility_to_glioblastoma_and_non-glioblastoma_tumors.	Non-glioblastoma_glioma	5,819_European_ancestry_cases,_18,190_European_ancestry_controls.	NA	rs78378222-G	0.013
chr17:7668434_T_G	rs78378222	1.726	3.98e-17	0.18770	Known		rs78378222-T	1	1		Cancer	cancer	8e-06	.	0.0267	T	G	28346444	Genetic_variants_associated_with_mosaic_Y_chromosome_loss_highlight_cell_cycle_genes_and_overlap_with_cancer_susceptibility.	Cancer	7,745_European_ancestry_male_cases,_58,562_European_ancestry_male_controls	NA	rs78378222-T	0.99
chr17:7668434_T_G	rs78378222	1.726	3.98e-17	0.18770	Known		rs78378222-G	1	1		Others	mosaic_loss_of_chromosome_Y_measurement	3e-28	.	0.013	T	G	28346444	Genetic_variants_associated_with_mosaic_Y_chromosome_loss_highlight_cell_cycle_genes_and_overlap_with_cancer_susceptibility.	Mosaic_loss_of_chromosome_Y_(Y_chromosome_dosage)	67,034_European_ancestry_men	8,715_European_ancestry_men,_9,793_men	rs78378222-G	0.01
chr17:7668434_T_G	rs78378222	1.726	3.98e-17	0.18770	Known		rs78378222-T	1	1		Cancer	non-melanoma_skin_carcinoma	7e-07	.	1.4456319	T	G	29739929	Genome-wide_association_study_in_176,678_Europeans_reveals_genetic_loci_for_tanning_response_to_sun_exposure.	Non-melanoma_skin_cancer	5,912_European_ancestry_cases,_181,740_European_ancestry_controls	.	rs78378222-T	NR
chr17:7668434_T_G	rs78378222	1.726	3.98e-17	0.18770	Known		rs78378222-G	1	1		Cancer	glioma	2e-09	(females)	2.67	T	G	29743610	Sex-specific_glioma_genome-wide_association_study_identifies_new_risk_locus_at_3p21.31_in_females,_and_finds_sex-differences_in_risk_at_8q24.21.	Glioblastoma	2,835_European_ancestry_male_cases,_1,682_European_ancestry_female_cases,_5,216_European_ancestry_male_controls,_5,470_European_ancestry_female_controls	NA	rs78378222-G	NR
chr17:7668434_T_G	rs78378222	1.726	3.98e-17	0.18770	Known		rs78378222-G	1	1		Cancer	glioma	3e-17	(males)	2.41	T	G	29743610	Sex-specific_glioma_genome-wide_association_study_identifies_new_risk_locus_at_3p21.31_in_females,_and_finds_sex-differences_in_risk_at_8q24.21.	Glioma	4,831_European_ancestry_male_cases,_3,206_European_ancestry_female_cases,_5,216_European_ancestry_male_controls,_5,470_European_ancestry_female_controls	NA	rs78378222-G	NR
chr17:7668434_T_G	rs78378222	1.726	3.98e-17	0.18770	Known		rs78378222-G	1	1		Cancer	glioma	4e-08	(females)	2.7	T	G	29743610	Sex-specific_glioma_genome-wide_association_study_identifies_new_risk_locus_at_3p21.31_in_females,_and_finds_sex-differences_in_risk_at_8q24.21.	Non-glioblastoma_glioma	1,716_European_ancestry_male_cases,_1,320_European_ancestry_female_cases,_5,216_European_ancestry_male_controls,_5,470_European_ancestry_female_controls	NA	rs78378222-G	NR
chr17:7668434_T_G	rs78378222	1.726	3.98e-17	0.18770	Known		rs78378222-G	1	1		Cancer	age_at_onset,_glioblastoma_multiforme	9e-16	(Below_median_age-at-diagnosis)	3.8	T	G	30152087	Age-specific_genome-wide_association_study_in_glioblastoma_identifies_increased_proportion_of_'lower_grade_glioma'-like_features_associated_with_younger_age.	Glioblastoma_(age-stratified)	1,533_cases_diagnosed_below_median_age,_1,476_cases_diagnosed_at_median_age,_1,503_cases_diagnosed_above_median_age,_10,582_controls,	NA	rs78378222-G	NR
chr17:7668434_T_G	rs78378222	1.726	3.98e-17	0.18770	Known		rs78378222-G	1	1		Cancer	uterine_fibroid	4e-37	.	1.74	T	G	30194396	Variants_associating_with_uterine_leiomyoma_highlight_genetic_background_shared_by_various_cancers_and_hormone-related_traits.	Uterine_fibroids	16,595_European_ancestry_cases,_523,330_European_ancestry_controls	NA	rs78378222-G	0.01827
chr17:7668434_T_G	rs78378222	1.726	3.98e-17	0.18770	Known		rs78378222-G	1	1		Cardio_Vascular	diastolic_blood_pressure	3e-15	.	1.0386	T	G	30578418	Trans-ethnic_association_study_of_blood_pressure_determinants_in_over_750,000_individuals.	Diastolic_blood_pressure	365,998_European_ancestry_individuals,_63,490_African_ancestry_individuals,_22,802_Hispanic_individuals,_4,792_Asian_ancestry_individuals,_2,695_Native_American_ancestry_individuals	299,024_European_ancestry_individuals,_17,277_individuals	rs78378222-G	0.6535
chr17:7668434_T_G	rs78378222	1.726	3.98e-17	0.18770	Known		rs78378222-G	1	1		Cardio_Vascular	pulse_pressure_measurement	8e-23	.	1.3305	T	G	30578418	Trans-ethnic_association_study_of_blood_pressure_determinants_in_over_750,000_individuals.	Pulse_pressure	365,998_European_ancestry_individuals,_63,490_African_ancestry_individuals,_22,802_Hispanic_individuals,_4,792_Asian_ancestry_individuals,_2,695_Native_American_ancestry_individuals	299,024_European_ancestry_individuals,_17,277_individuals	rs78378222-G	0.9886
chr17:7668434_T_G	rs78378222	1.726	3.98e-17	0.18770	Known		rs78378222-?	1	1		Anthropometric	lean_body_mass	4e-15	.	0.81578	T	G	30593698	Genomics_of_body_fat_percentage_may_contribute_to_sex_bias_in_anorexia_nervosa.	Fat-free_mass	70,700_European_ancestry_female_individuals,_85,261_European_ancestry_male_individuals	NA	rs78378222-?	NR
chr17:7668434_T_G	rs78378222	1.726	3.98e-17	0.18770	Known		rs78378222-?	1	1		Blood_Trait	mean_corpuscular_hemoglobin	5e-29	.	.	T	G	30595370	Leveraging_Polygenic_Functional_Enrichment_to_Improve_GWAS_Power.	Mean_corpuscular_hemoglobin	approximately_443,000_European_ancestry_individuals	NA	rs78378222-?	NR
chr17:7668434_T_G	rs78378222	1.726	3.98e-17	0.18770	Known		rs78378222-?	1	1		Blood_Trait	erythrocyte_count	4e-26	.	.	T	G	30595370	Leveraging_Polygenic_Functional_Enrichment_to_Improve_GWAS_Power.	Red_blood_cell_count	approximately_445,000_European_ancestry_individuals	NA	rs78378222-?	NR
chr17:7668434_T_G	rs78378222	1.726	3.98e-17	0.18770	Known		rs78378222-?	1	1		Blood_Trait	leukocyte_count	4e-08	.	.	T	G	30595370	Leveraging_Polygenic_Functional_Enrichment_to_Improve_GWAS_Power.	White_blood_cell_count	approximately_444,000_European_ancestry_individuals	NA	rs78378222-?	NR
chr17:7668434_T_G	rs78378222	1.726	3.98e-17	0.18770	Known		rs78378222-G	1	1		Anthropometric	birth_weight	2e-11	.	0.07863	T	G	31043758	Maternal_and_fetal_genetic_effects_on_birth_weight_and_their_relevance_to_cardio-metabolic_risk_factors.	Birth_weight	298,142_European_ancestry_individuals,_6,635_African_American_individuals,_1,449_Filipino_individuals,_420_Turkish_individuals,_365_Moroccan_individuals,_395_Surinamese_individuals,_1,052_Afro-Caribbean_individuals,_612_Hispanic_individuals,_1,180_Thai_individuals,_840_Chinese_ancestry_individuals,_10,133_individuals	NR	rs78378222-G	0.013234
chr17:7668434_T_G	rs78378222	1.726	3.98e-17	0.18770	Known		rs78378222-G	1	1		Cancer	basal_cell_carcinoma	6e-33	.	1.4925373	T	G	31174203	Combined_analysis_of_keratinocyte_cancers_identifies_novel_genome-wide_loci.	Basal_cell_carcinoma	31,787_European_ancestry_cases,_619,351_European_ancestry_controls	NA	rs78378222-G	0.010825
chr17:7668434_T_G	rs78378222	1.726	3.98e-17	0.18770	Known		rs78378222-G	1	1		Cancer	keratinocyte_carcinoma	4e-25	.	1.4285715	T	G	31174203	Combined_analysis_of_keratinocyte_cancers_identifies_novel_genome-wide_loci.	Keratinocyte_cancer_(MTAG)	at_least_18,538_European_ancestry_cases,_at_least_340,302_European_ancestry_controls	NA	rs78378222-G	0.011814
chr17:7668434_T_G	rs78378222	1.726	3.98e-17	0.18770	Known		rs78378222-G	1	1		Cancer	uterine_fibroid	3e-33	.	1.8518518	T	G	31249589	A_Trans-Ethnic_Genome-Wide_Association_Study_of_Uterine_Fibroids.	Uterine_fibroids	8,168_European_ancestry_cases,_65,134_European_ancestry_controls,_1,278_African_ancestry_cases,_1,914_African_ancestry__controls	12,111_European_ancestry_cases,_138,477_European_ancestry_controls,_247_African_ancestry_cases,_713_African_ancestry_controls	rs78378222-G	0.01
chr17:7668434_T_G	rs78378222	1.726	3.98e-17	0.18770	Known		rs78378222-T	1	1		Cancer	uterine_fibroid	7e-31	.	1.54	T	G	31649266	Genome-wide_association_and_epidemiological_analyses_reveal_common_genetic_origins_between_uterine_leiomyomata_and_endometriosis.	Uterine_fibroids	20,406_European_ancestry_cases,_223,918_European_ancestry_controls	15,068_European_ancestry_cases,_43,587_European_ancestry_controls	rs78378222-T	0.99
chr17:7668434_T_G	rs78378222	1.726	3.98e-17	0.18770	Known		rs78378222-G	1	1		Cancer	uterine_fibroid,_Menorrhagia	2e-07	.	1.69	T	G	31649266	Genome-wide_association_and_epidemiological_analyses_reveal_common_genetic_origins_between_uterine_leiomyomata_and_endometriosis.	Uterine_fibroids_and_heavy_menstrual_bleeding	3,409_European_ancestry_cases,_199,171_European_ancestry_controls	NA	rs78378222-G	0.99
chr17:7668434_T_G	rs78378222	1.726	3.98e-17	0.18770	Known		rs78378222-G	1	1		Anthropometric	appendicular_lean_mass	2e-21	.	0.301783	T	G	31761296	Genome-wide_Associations_Reveal_Human-Mouse_Genetic_Convergence_and_Modifiers_of_Myogenesis,_CPNE1_and_STC2.	Appendicular_lean_mass	181,862_European_ancestry_elderly_individuals	NA	rs78378222-G	0.0124091
chr17:7668434_T_G	rs78378222	1.726	3.98e-17	0.18770	Known		rs78378222-G	1	1		Cancer	cutaneous_melanoma	3e-10	.	1.321353	T	G	32341527	Genome-wide_association_meta-analyses_combining_multiple_risk_phenotypes_provide_insights_into_the_genetic_architecture_of_cutaneous_melanoma_susceptibility.	Cutaneous_malignant_melanoma	36,760_European_ancestry_cases,_375,188_European_ancestry_controls	NA	rs78378222-G	0.0108
chr17:7668434_T_G	rs78378222	1.726	3.98e-17	0.18770	Known		rs78378222-T	1	1		Cancer	nevus_count,_cutaneous_melanoma	3e-12	.	.	T	G	32341527	Genome-wide_association_meta-analyses_combining_multiple_risk_phenotypes_provide_insights_into_the_genetic_architecture_of_cutaneous_melanoma_susceptibility.	Nevus_count_or_cutaneous_melanoma	36,760_European_ancestry_cutaneous_melanoma_cases,_375,188_European_ancestry_controls,_12,930_European_ancestry_individuals,_52,847_individuals	NA	rs78378222-T	0.9891746
chr17:7668434_T_G	rs78378222	1.726	3.98e-17	0.18770	Known		rs78378222-T	1	1		Cancer	triple-negative_breast_cancer	1e-08	.	1.4492754	T	G	32424353	Genome-wide_association_study_identifies_32_novel_breast_cancer_susceptibility_loci_from_overall_and_subtype-specific_analyses.	Breast_cancer_(estrogen-receptor_negative,_progesterone-receptor_negative,_and_human_epidermal_growth_factor-receptor_negative)	8,602_European_ancestry_triple_negative_cases,_9,414_European_ancestry_BRCA1_mutation_carrier_cases,_100,971_European_ancestry_controls	NA	rs78378222-T	0.99
chr17:7668434_T_G	rs78378222	1.726	3.98e-17	0.18770	Known		rs78378222-?	1	1		Cancer	breast_carcinoma	2e-09	(mixed_effect)	.	T	G	32424353	Genome-wide_association_study_identifies_32_novel_breast_cancer_susceptibility_loci_from_overall_and_subtype-specific_analyses.	Invasive_breast_cancer	106,278_European_ancestry_cases,_91,477_European_ancestry_controls	NA	rs78378222-?	NR
chr17:7668434_T_G	rs78378222	1.726	3.98e-17	0.18770	Known		rs78378222-?	1	1		Cardio_Vascular	diastolic_blood_pressure,_migraine_without_aura	2e-18	.	.	T	G	32632093	A_genome-wide_cross-phenotype_meta-analysis_of_the_association_of_blood_pressure_with_migraine.	Migraine_without_aura_and/or_diastolic_blood_pressure	757,601_European_ancestry_individuals_with_blood_pressure_measurements,_up_to_59,674_European_ancestry_migraine_cases,_316,078_European_ancestry_controls	NA	rs78378222-?	NR
chr17:7668434_T_G	rs78378222	1.726	3.98e-17	0.18770	Known		rs78378222-?	1	1		Cardio_Vascular	pulse_pressure_measurement,_migraine_without_aura	7e-36	.	.	T	G	32632093	A_genome-wide_cross-phenotype_meta-analysis_of_the_association_of_blood_pressure_with_migraine.	Migraine_without_aura_and/or_pulse_pressure	757,601_European_ancestry_individuals_with_blood_pressure_measurements,_up_to_59,674_European_ancestry_migraine_cases,_316,078_European_ancestry_controls	NA	rs78378222-?	NR
chr17:7668434_T_G	rs78378222	1.726	3.98e-17	0.18770	Known		rs78378222-G	1	1		Cancer	cancer	2e-12	.	1.3869625	T	G	32887889	Pan-cancer_study_detects_genetic_risk_variants_and_shared_genetic_basis_in_two_large_cohorts.	Cancer_(pleiotropy)	64,962_European_ancestry_cases,_410,350_European_ancestry_controls	NA	rs78378222-G	0.012122
chr17:7668434_T_G	rs78378222	1.726	3.98e-17	0.18770	Known		rs78378222-G	1	1		Blood_Trait	lymphoid_leukemia	2e-09	.	2.4857073	T	G	32887889	Pan-cancer_study_detects_genetic_risk_variants_and_shared_genetic_basis_in_two_large_cohorts.	Lymphocytic_leukemia	852_European_ancestry_cases,_410,350_European_ancestry_controls	NA	rs78378222-G	0.012122
chr17:7668434_T_G	rs78378222	1.726	3.98e-17	0.18770	Known		rs78378222-G	1	1		Cancer	melanoma	1e-08	.	1.4838997	T	G	32887889	Pan-cancer_study_detects_genetic_risk_variants_and_shared_genetic_basis_in_two_large_cohorts.	Melanoma	6,777_European_ancestry_cases,_410,350_European_ancestry_controls	NA	rs78378222-G	0.012122
chr17:7668434_T_G	rs78378222	1.726	3.98e-17	0.18770	Known		rs78378222-G	1	1		Blood_Trait	mean_corpuscular_hemoglobin_concentration	2e-26	.	.	T	G	32888493	Trans-ethnic_and_Ancestry-Specific_Blood-Cell_Genetics_in_746,667_Individuals_from_5_Global_Populations.	Mean_corpuscular_hemoglobin	630,125_African_American_or_Afro-Caribbean,_African_ancestry,_European_ancestry,_East_Asian_ancestry,_Hispanic_or_Latin_American_and_South_Asian_ancestry_individuals	NA	rs78378222-G	0.0120092
chr17:7668434_T_G	rs78378222	1.726	3.98e-17	0.18770	Known		rs78378222-G	1	1		Blood_Trait	mean_corpuscular_volume	5e-28	.	.	T	G	32888493	Trans-ethnic_and_Ancestry-Specific_Blood-Cell_Genetics_in_746,667_Individuals_from_5_Global_Populations.	Mean_corpuscular_volume	696,882_African_American_or_Afro-Caribbean,_African_ancestry,_European_ancestry,_East_Asian_ancestry,_Hispanic_or_Latin_American_and_South_Asian_ancestry_individuals	NA	rs78378222-G	0.0117131
chr17:7668434_T_G	rs78378222	1.726	3.98e-17	0.18770	Known		rs78378222-G	1	1		Blood_Trait	mean_corpuscular_hemoglobin	1e-22	.	0.100040965	T	G	32888494	The_Polygenic_and_Monogenic_Basis_of_Blood_Traits_and_Diseases.	Mean_corpuscular_hemoglobin	408,112_British_individuals	NA	rs78378222-G	0.012315
chr17:7668434_T_G	rs78378222	1.726	3.98e-17	0.18770	Known		rs78378222-G	1	1		Blood_Trait	mean_corpuscular_volume	1e-20	.	0.0964134	T	G	32888494	The_Polygenic_and_Monogenic_Basis_of_Blood_Traits_and_Diseases.	Mean_corpuscular_volume	408,112_British_individuals	NA	rs78378222-G	0.012315
chr17:7668434_T_G	rs78378222	1.726	3.98e-17	0.18770	Known		rs78378222-G	1	1		Blood_Trait	mean_reticulocyte_volume	2e-12	.	0.07316113	T	G	32888494	The_Polygenic_and_Monogenic_Basis_of_Blood_Traits_and_Diseases.	Mean_reticulocyte_volume	408,112_British_individuals	NA	rs78378222-G	0.012293
chr17:7668434_T_G	rs78378222	1.726	3.98e-17	0.18770	Known		rs78378222-G	1	1		Blood_Trait	mean_corpuscular_volume	2e-22	.	0.10048521	T	G	32888494	The_Polygenic_and_Monogenic_Basis_of_Blood_Traits_and_Diseases.	Mean_spheric_corpuscular_volume	408,112_British_individuals	NA	rs78378222-G	0.01235
chr17:7668434_T_G	rs78378222	1.726	3.98e-17	0.18770	Known		rs78378222-G	1	1		Blood_Trait	monocyte_percentage_of_leukocytes	3e-09	.	0.060703274	T	G	32888494	The_Polygenic_and_Monogenic_Basis_of_Blood_Traits_and_Diseases.	Monocyte_percentage_of_white_cells	408,112_British_individuals	NA	rs78378222-G	0.012351
chr17:7668434_T_G	rs78378222	1.726	3.98e-17	0.18770	Known		rs78378222-G	1	1		Blood_Trait	erythrocyte_count	3e-21	.	0.09691015	T	G	32888494	The_Polygenic_and_Monogenic_Basis_of_Blood_Traits_and_Diseases.	Red_blood_cell_count	408,112_British_individuals	NA	rs78378222-G	0.012331
chr17:7668434_T_G	rs78378222	1.726	3.98e-17	0.18770	Known		rs78378222-G	1	1		Cancer	prostate_carcinoma	3e-11	.	1.262	T	G	33398198	Trans-ancestry_genome-wide_association_meta-analysis_of_prostate_cancer_identifies_new_susceptibility_loci_and_informs_genetic_risk_prediction.	Prostate_cancer	85,554_European_ancestry_cases,_10,368_African_ancestry_cases,_8,611_East_Asian_ancestry_cases,_2,714_Hispanic_cases,_91,972_European_ancestry_controls,_10,986_African_ancestry_controls,_18,809_East_Asian_ancestry_controls,_5,239_Hispanic_controls	NA	rs78378222-G	NR
chr17:7668434_T_G	rs78378222	1.726	3.98e-17	0.18770	Known		rs78378222-G	1	1		Cancer	basal_cell_carcinoma	8e-27	.	0.45094877	T	G	33549134	Genetic_and_functional_interaction_network_analysis_reveals_global_enrichment_of_regulatory_T_cell_genes_influencing_basal_cell_carcinoma_susceptibility.	Basal_cell_carcinoma	17,416_European_ancestry_cases,_375,455_European_ancestry_controls	NA	rs78378222-G	0.0112281
chr17:7668434_T_G	rs78378222	1.726	3.98e-17	0.18770	Known		rs78378222-?	1	1		Others	hemorrhoid	5e-10	.	1.12	T	G	33888516	Genome-wide_analysis_of_944_133_individuals_provides_insights_into_the_etiology_of_haemorrhoidal_disease.	Haemorrhoidal_disease	218,920_European_ancestry_cases,_725,213_European_ancestry_controls	NA	rs78378222-?	0.012499999999999956
chr17:8313150_T_C	rs871841	50.808	7.94e-08	-0.02750	Novel		rs871841-C	1	1		Cardio_Vascular	total_cholesterol_measurement	6e-16	.	0.0150379725	T	C	29083408	Exome-wide_association_study_of_plasma_lipids_in_>300,000_individuals.	Total_cholesterol_levels	up_to_237,050_European_ancestry_individuals,_up_to_16,935_African_ancestry_individuals,_up_to_30,468_South_Asian_ancestry_individuals,_up_to_8,287_East_Asian_ancestry_individuals,_5,084_Hispanic_individuals	up_to_286,268_European_and_unknown_ancestry_individuals	rs871841-C	NR
chr17:8313150_T_C	rs871841	50.808	7.94e-08	-0.02750	Novel		rs2270445-A	0.945739	1		Anthropometric	BMI-adjusted_waist-hip_ratio	1e-09	.	0.0109	A	G	30239722	Meta-analysis_of_genome-wide_association_studies_for_body_fat_distribution_in_694,649_individuals_of_European_ancestry.	Waist-to-hip_ratio_adjusted_for_BMI	379,501_European_ancestry_female_individuals	NA	rs2270445-A	0.5119
chr17:8313150_T_C	rs871841	50.808	7.94e-08	-0.02750	Novel		rs871841-T	1	1		Cardio_Vascular	low_density_lipoprotein_cholesterol_measurement	2e-08	.	0.0148	T	C	30275531	Genetics_of_blood_lipids_among_~300,000_multi-ethnic_participants_of_the_Million_Veteran_Program.	LDL_cholesterol	215,551_European_ancestry_individuals,_57,332_African_American_individuals,_24,743_Hispanic_individuals	Up_to_319,677_individuals	rs871841-T	0.4615
chr17:8313150_T_C	rs871841	50.808	7.94e-08	-0.02750	Novel		rs2270445-A	0.945739	1		Cardio_Vascular	total_cholesterol_measurement	2e-08	.	0.0153	A	G	30275531	Genetics_of_blood_lipids_among_~300,000_multi-ethnic_participants_of_the_Million_Veteran_Program.	Total_cholesterol_levels	215,551_European_ancestry_individuals,_57,332_African_American_individuals,_24,743_Hispanic_individuals	Up_to_319,677_individuals	rs2270445-A	0.4596
chr17:8313150_T_C	rs871841	50.808	7.94e-08	-0.02750	Novel		rs9908765-?	0.978220	2042		Blood_Trait	leukocyte_count	4e-15	.	.	G	A	30595370	Leveraging_Polygenic_Functional_Enrichment_to_Improve_GWAS_Power.	White_blood_cell_count	approximately_444,000_European_ancestry_individuals	NA	rs9908765-?	NR
chr17:8313150_T_C	rs871841	50.808	7.94e-08	-0.02750	Novel		rs2270445-G	0.945739	1		Reproduction	testosterone_measurement	5e-10	.	0.0171622	A	G	32042192	Using_human_genetics_to_understand_the_disease_impacts_of_testosterone_in_men_and_women.	Total_testosterone_levels	230,454_European_ancestry_women	NA	rs2270445-G	0.48695999999999995
chr17:8313150_T_C	rs871841	50.808	7.94e-08	-0.02750	Novel		rs871841-C	1	1		Blood_Trait	hemoglobin_measurement	5e-15	.	0.017	T	C	32327693	Predicted_loss_and_gain_of_function_mutations_in_ACO1_are_associated_with_erythropoiesis.	Hemoglobin_levels	684,122_European_ancestry_individuals	NA	rs871841-C	.
chr17:8313150_T_C	rs871841	50.808	7.94e-08	-0.02750	Novel		rs871841-C	1	1		Blood_Trait	hematocrit	8e-36	.	.	T	C	32888493	Trans-ethnic_and_Ancestry-Specific_Blood-Cell_Genetics_in_746,667_Individuals_from_5_Global_Populations.	Hematocrit	737,823_African_American_or_Afro-Caribbean,_African_ancestry,_European_ancestry,_East_Asian_ancestry,_Hispanic_or_Latin_American_and_South_Asian_ancestry_individuals	NA	rs871841-C	0.565545
chr17:8313150_T_C	rs871841	50.808	7.94e-08	-0.02750	Novel		rs871841-C	1	1		Blood_Trait	hematocrit	2e-17	.	0.019629247	T	C	32888494	The_Polygenic_and_Monogenic_Basis_of_Blood_Traits_and_Diseases.	Hematocrit	408,112_British_individuals	NA	rs871841-C	0.498008
chr17:8313150_T_C	rs871841	50.808	7.94e-08	-0.02750	Novel		rs871841-C	1	1		Blood_Trait	hemoglobin_measurement	2e-20	.	0.020527858	T	C	32888494	The_Polygenic_and_Monogenic_Basis_of_Blood_Traits_and_Diseases.	Hemoglobin	408,112_British_individuals	NA	rs871841-C	0.498004
chr17:8313150_T_C	rs871841	50.808	7.94e-08	-0.02750	Novel		rs9908765-A	0.978220	2042		Blood_Trait	platelet_component_distribution_width	3e-25	.	0.023318969	G	A	32888494	The_Polygenic_and_Monogenic_Basis_of_Blood_Traits_and_Diseases.	Platelet_distribution_width	408,112_British_individuals	NA	rs9908765-A	0.492039
chr18:13097838_C_T	rs150893238	13.707	1.83e-10	-0.05090	Novel		rs72636758-A	0.806563	1		Bone_Mineral_Density	heel_bone_mineral_density	1e-09	.	0.0186453	A	G	30598549	An_atlas_of_genetic_influences_on_osteoporosis_in_humans_and_mice.	Heel_bone_mineral_density	426,824_British_ancestry_individuals	NA	rs72636758-A	0.898369
chr19:12766150_G_C	rs897804	42.425	4.62e-12	-0.03790	Novel		rs897804-?	1	1		Bone_Mineral_Density	heel_bone_mineral_density	2e-11	.	.	G	C	30595370	Leveraging_Polygenic_Functional_Enrichment_to_Improve_GWAS_Power.	Heel_bone_mineral_density	approximately_446,000_European_ancestry_individuals	NA	rs897804-?	NR
chr19:4069121_G_A	rs7254272	16.043	5.59e-15	0.05510	Novel		rs10415135-T	0.948770	7576		Blood_Trait	mean_corpuscular_hemoglobin	2e-39	.	0.05949773	C	T	27863252	The_Allelic_Landscape_of_Human_Blood_Cell_Trait_Variation_and_Links_to_Common_Complex_Disease.	Mean_corpuscular_hemoglobin	172,332_European_ancestry_individuals	NA	rs10415135-T	0.1906
chr19:4069121_G_A	rs7254272	16.043	5.59e-15	0.05510	Novel		rs10415135-T	0.948770	7576		Blood_Trait	mean_corpuscular_volume	5e-45	.	0.06361184	C	T	27863252	The_Allelic_Landscape_of_Human_Blood_Cell_Trait_Variation_and_Links_to_Common_Complex_Disease.	Mean_corpuscular_volume	172,433_European_ancestry_individuals	NA	rs10415135-T	0.1907
chr19:4069121_G_A	rs7254272	16.043	5.59e-15	0.05510	Novel		rs10415135-T	0.948770	7576		Blood_Trait	erythrocyte_count	6e-29	.	0.05085484	C	T	27863252	The_Allelic_Landscape_of_Human_Blood_Cell_Trait_Variation_and_Links_to_Common_Complex_Disease.	Red_blood_cell_count	172,952_European_ancestry_individuals	NA	rs10415135-T	0.1907
chr19:4069121_G_A	rs7254272	16.043	5.59e-15	0.05510	Novel		rs7254272-A	1	1		Cancer	chronic_lymphocytic_leukemia	5e-08	.	1.17	G	A	28165464	Genome-wide_association_analysis_implicates_dysregulation_of_immunity_genes_in_chronic_lymphocytic_leukaemia.	Chronic_lymphocytic_leukemia	4,478_European_ancestry_cases_and_13,213_European_ancestry_controls.	1,722_European_ancestry_cases_and_4,385_European_ancestry_controls.	rs7254272-A	0.18
chr19:4069121_G_A	rs7254272	16.043	5.59e-15	0.05510	Novel		rs66534382-?	0.948428	1		Cognition/Learning	reaction_time_measurement	2e-10	.	0.011182	G	A	29844566	Study_of_300,486_individuals_identifies_148_independent_genetic_loci_influencing_general_cognitive_function.	Reaction_time	330,069_European_ancestry_individuals	NA	rs66534382-?	NR
chr19:4069121_G_A	rs7254272	16.043	5.59e-15	0.05510	Novel		rs56356382-T	0.948893	5063		Anthropometric	body_mass_index	3e-19	.	0.0217	T	C	30239722	Meta-analysis_of_genome-wide_association_studies_for_body_fat_distribution_in_694,649_individuals_of_European_ancestry.	Body_mass_index	806,834_European_ancestry_individuals	NA	rs56356382-T	0.8054
chr19:4069121_G_A	rs7254272	16.043	5.59e-15	0.05510	Novel		rs56356382-T	0.948893	5063		Cardio_Vascular	pulse_pressure_measurement	1e-10	.	0.1561	T	C	30578418	Trans-ethnic_association_study_of_blood_pressure_determinants_in_over_750,000_individuals.	Pulse_pressure	365,998_European_ancestry_individuals,_63,490_African_ancestry_individuals,_22,802_Hispanic_individuals,_4,792_Asian_ancestry_individuals,_2,695_Native_American_ancestry_individuals	299,024_European_ancestry_individuals,_17,277_individuals	rs56356382-T	0.7853
chr19:4069121_G_A	rs7254272	16.043	5.59e-15	0.05510	Novel		rs72976986-?	0.946517	18696		Anthropometric	body_mass_index	5e-19	.	.	G	A	30595370	Leveraging_Polygenic_Functional_Enrichment_to_Improve_GWAS_Power.	Body_mass_index	approximately_458,000_European_ancestry_individuals	NA	rs72976986-?	NR
chr19:4069121_G_A	rs7254272	16.043	5.59e-15	0.05510	Novel		rs56356382-?	0.948893	5063		Blood_Trait	mean_corpuscular_hemoglobin	2e-87	.	.	T	C	30595370	Leveraging_Polygenic_Functional_Enrichment_to_Improve_GWAS_Power.	Mean_corpuscular_hemoglobin	approximately_443,000_European_ancestry_individuals	NA	rs56356382-?	NR
chr19:4069121_G_A	rs7254272	16.043	5.59e-15	0.05510	Novel		rs56356382-?	0.948893	5063		Blood_Trait	erythrocyte_count	3e-62	.	.	T	C	30595370	Leveraging_Polygenic_Functional_Enrichment_to_Improve_GWAS_Power.	Red_blood_cell_count	approximately_445,000_European_ancestry_individuals	NA	rs56356382-?	NR
chr19:4069121_G_A	rs7254272	16.043	5.59e-15	0.05510	Novel		rs56356382-C	0.948893	5063		Anthropometric	visceral_adipose_tissue_measurement	7e-12	.	0.021675529	T	C	31501611	Contribution_of_genetics_to_visceral_adiposity_and_its_relation_to_cardiovascular_and_metabolic_disease.	Predicted_visceral_adipose_tissue	325,153_British_ancestry_individuals	NA	rs56356382-C	0.192
chr19:4069121_G_A	rs7254272	16.043	5.59e-15	0.05510	Novel		rs56356382-?	0.948893	5063		Anthropometric	body_mass_index	1e-18	.	.	T	C	31669095	Shared_Genetic_and_Experimental_Links_between_Obesity-Related_Traits_and_Asthma_Subtypes_in_UK_Biobank.	Body_mass_index	457,822_European_ancestry_individuals	NA	rs56356382-?	NR
chr19:4069121_G_A	rs7254272	16.043	5.59e-15	0.05510	Novel		rs72976986-G	0.946517	18696		Anthropometric	body_height	4e-15	.	0.0138512	G	A	32376654	Use_of_genetic_variation_to_separate_the_effects_of_early_and_later_life_adiposity_on_disease_risk:_mendelian_randomisation_study.	Adult_body_size	453,169_European_ancestry_individuals	.	rs72976986-G	0.80983
chr19:4069121_G_A	rs7254272	16.043	5.59e-15	0.05510	Novel		rs66534382-A	0.948428	1		Blood_Trait	red_blood_cell_density_measurement	6e-78	.	.	G	A	32888493	Trans-ethnic_and_Ancestry-Specific_Blood-Cell_Genetics_in_746,667_Individuals_from_5_Global_Populations.	Red_blood_cell_count	727,624_African_American_or_Afro-Caribbean,_African_ancestry,_European_ancestry,_East_Asian_ancestry,_Hispanic_or_Latin_American_and_South_Asian_ancestry_individuals	NA	rs66534382-A	0.194506
chr19:4069121_G_A	rs7254272	16.043	5.59e-15	0.05510	Novel		rs56356382-C	0.948893	5063		Blood_Trait	mean_corpuscular_hemoglobin	5e-84	.	0.05443745	T	C	32888494	The_Polygenic_and_Monogenic_Basis_of_Blood_Traits_and_Diseases.	Mean_corpuscular_hemoglobin	408,112_British_individuals	NA	rs56356382-C	0.191893
chr19:4069121_G_A	rs7254272	16.043	5.59e-15	0.05510	Novel		rs56356382-C	0.948893	5063		Blood_Trait	mean_corpuscular_volume	1e-98	.	0.059648	T	C	32888494	The_Polygenic_and_Monogenic_Basis_of_Blood_Traits_and_Diseases.	Mean_corpuscular_volume	408,112_British_individuals	NA	rs56356382-C	0.191902
chr19:4069121_G_A	rs7254272	16.043	5.59e-15	0.05510	Novel		rs56356382-C	0.948893	5063		Blood_Trait	mean_reticulocyte_volume	6e-43	.	0.039343543	T	C	32888494	The_Polygenic_and_Monogenic_Basis_of_Blood_Traits_and_Diseases.	Mean_reticulocyte_volume	408,112_British_individuals	NA	rs56356382-C	0.19183
chr19:4069121_G_A	rs7254272	16.043	5.59e-15	0.05510	Novel		rs56356382-C	0.948893	5063		Blood_Trait	mean_corpuscular_volume	1e-77	.	0.05293354	T	C	32888494	The_Polygenic_and_Monogenic_Basis_of_Blood_Traits_and_Diseases.	Mean_spheric_corpuscular_volume	408,112_British_individuals	NA	rs56356382-C	0.191899
chr19:4069121_G_A	rs7254272	16.043	5.59e-15	0.05510	Novel		rs56356382-C	0.948893	5063		Blood_Trait	erythrocyte_count	4e-65	.	0.047840018	T	C	32888494	The_Polygenic_and_Monogenic_Basis_of_Blood_Traits_and_Diseases.	Red_blood_cell_count	408,112_British_individuals	NA	rs56356382-C	0.191914
chr19:7182742_T_A	rs8108622	22.338	1.69e-11	-0.04130	Novel		rs76729345-?	0.997485	575		Blood_Trait	red_blood_cell_distribution_width	3e-12	.	.	C	T	30595370	Leveraging_Polygenic_Functional_Enrichment_to_Improve_GWAS_Power.	Red_cell_distribution_width	approximately_445,000_European_ancestry_individuals	NA	rs76729345-?	NR
chr19:7182742_T_A	rs8108622	22.338	1.69e-11	-0.04130	Novel		rs1366235-G	0.895196	1		Biochemistry	chronotype_measurement	9e-06	.	0.323262	A	G	32579418	Genetic_Associations_of_Chronotype_in_the_Finnish_General_Population.	Chronotype_(sMEQ_score)	7,436_Finnish_ancestry_individuals	NA	rs1366235-G	NR
chr19:7182742_T_A	rs8108622	22.338	1.69e-11	-0.04130	Novel		rs11672597-T	0.997846	209		Blood_Trait	red_blood_cell_distribution_width	1e-10	.	.	T	A	32888493	Trans-ethnic_and_Ancestry-Specific_Blood-Cell_Genetics_in_746,667_Individuals_from_5_Global_Populations.	Red_cell_distribution_width	563,352_African_American_or_Afro-Caribbean,_African_ancestry,_European_ancestry,_East_Asian_ancestry,_Hispanic_or_Latin_American_and_South_Asian_ancestry_individuals	NA	rs11672597-T	0.782981
chr2:10059643_A_G	rs10165471	17.712	3.64e-09	0.03720	Known		rs4396680-A	0.959608	21535		Personality/Environment	worry_measurement	1e-08	.	5.663	A	G	29500382	Item-level_analyses_reveal_genetic_heterogeneity_in_neuroticism.	Feeling_worry	372,869_European_ancestry_individuals	NA	rs4396680-A	0.203099
chr2:10059643_A_G	rs10165471	17.712	3.64e-09	0.03720	Known		rs4396680-A	0.959608	21535		Personality/Environment	neuroticism_measurement	4e-09	.	5.88	A	G	29500382	Item-level_analyses_reveal_genetic_heterogeneity_in_neuroticism.	Neurociticism	380,506_European_ancestry_individuals	NA	rs4396680-A	0.203099
chr2:10059643_A_G	rs10165471	17.712	3.64e-09	0.03720	Known		rs4396680-A	0.959608	21535		Personality/Environment	neuroticism_measurement	4e-10	.	6.256	A	G	29942085	Meta-analysis_of_genome-wide_association_studies_for_neuroticism_in_449,484_individuals_identifies_novel_genetic_loci_and_pathways.	Neuroticism	449,484_European_ancestry_individuals	NA	rs4396680-A	NR
chr2:10059643_A_G	rs10165471	17.712	3.64e-09	0.03720	Known		rs4669522-?	0.973078	5579		Bone_Mineral_Density	heel_bone_mineral_density	2e-14	.	0.0180462	T	C	30048462	Identification_of_613_new_loci_associated_with_heel_bone_mineral_density_and_a_polygenic_risk_score_for_bone_mineral_density,_osteoporosis_and_fracture.	Heel_bone_mineral_density	394,929_European_ancestry_individuals	NA	rs4669522-?	NR
chr2:10059643_A_G	rs10165471	17.712	3.64e-09	0.03720	Known		rs15380-?	0.976676	2501		Bone_Mineral_Density	heel_bone_mineral_density	7e-13	.	.	T	A	30595370	Leveraging_Polygenic_Functional_Enrichment_to_Improve_GWAS_Power.	Heel_bone_mineral_density	approximately_446,000_European_ancestry_individuals	NA	rs15380-?	NR
chr2:10059643_A_G	rs10165471	17.712	3.64e-09	0.03720	Known		rs4396680-?	0.959608	21535		Personality/Environment	neuroticism_measurement	5e-09	.	.	A	G	30595370	Leveraging_Polygenic_Functional_Enrichment_to_Improve_GWAS_Power.	Neuroticism	approximately_372,000_European_ancestry_individuals	NA	rs4396680-?	NR
chr2:10059643_A_G	rs10165471	17.712	3.64e-09	0.03720	Known		rs4669522-T	0.973078	5579		Bone_Mineral_Density	heel_bone_mineral_density	8e-14	.	0.0169153	T	C	30598549	An_atlas_of_genetic_influences_on_osteoporosis_in_humans_and_mice.	Heel_bone_mineral_density	426,824_British_ancestry_individuals	NA	rs4669522-T	0.204377
chr2:182838608_G_A	rs288326	11.285	7.8e-12	0.05520	Known		rs288326-A	1	1		Biochemistry	Secreted_frizzled-related_protein_3_measurement	9e-28	(Secreted_frizzled-related_protein_3)	0.6982	G	A	28240269	Connecting_genetic_risk_to_disease_end_points_through_the_human_blood_plasma_proteome.	Blood_protein_levels	997_European_ancestry_individuals	338_Arab,_South_Asian_and_Filipino_ancestry_individuals	rs288326-A	0.1311558
chr2:182838608_G_A	rs288326	11.285	7.8e-12	0.05520	Known		rs288326-A	1	1		Biochemistry	blood_protein_measurement	4e-55	(Secreted_frizzled-related_protein_3,_FRZB.13740.51.3)	0.57	G	A	29875488	Genomic_atlas_of_the_human_plasma_proteome.	Blood_protein_levels	3,301_European_ancestry_individuals	NA	rs288326-A	0.126
chr2:182838608_G_A	rs288326	11.285	7.8e-12	0.05520	Known		rs1561369-?	0.982269	373		Anthropometric	body_height	8e-23	.	.	G	T	30595370	Leveraging_Polygenic_Functional_Enrichment_to_Improve_GWAS_Power.	Height	approximately_458,000_European_ancestry_individuals	NA	rs1561369-?	NR
chr2:182838608_G_A	rs288326	11.285	7.8e-12	0.05520	Known		rs288326-A	1	1		Biochemistry	blood_protein_measurement	8e-19	(sFRP-3)	0.68526	G	A	31320639	Genome_and_epigenome_wide_studies_of_neurological_protein_biomarkers_in_the_Lothian_Birth_Cohort_1936.	Neurological_blood_protein_biomarker_levels	750_European_ancestry_individuals	NA	rs288326-A	0.12
chr2:85316099_C_T	rs4599108	49.274	5.08e-08	0.02780	Known		rs17026212-?	0.877754	1		Blood_Trait	leukocyte_count	2e-12	.	.	T	G	30595370	Leveraging_Polygenic_Functional_Enrichment_to_Improve_GWAS_Power.	White_blood_cell_count	approximately_444,000_European_ancestry_individuals	NA	rs17026212-?	NR
chr2:85316099_C_T	rs4599108	49.274	5.08e-08	0.02780	Known		rs4599108-C	1	1		Biochemistry	apolipoprotein_A_1_measurement	1e-12	.	0.0140406	C	T	32203549	Evaluating_the_relationship_between_circulating_lipoprotein_lipids_and_apolipoproteins_with_risk_of_coronary_heart_disease:_A_multivariable_Mendelian_randomisation_analysis.	Apolipoprotein_A1_levels	393,193_European_ancestry_individuals	NA	rs4599108-C	0.512398
chr2:85316099_C_T	rs4599108	49.274	5.08e-08	0.02780	Known		rs4599108-C	1	1		Cardio_Vascular	high_density_lipoprotein_cholesterol_measurement	1e-12	.	0.0136684	C	T	32203549	Evaluating_the_relationship_between_circulating_lipoprotein_lipids_and_apolipoproteins_with_risk_of_coronary_heart_disease:_A_multivariable_Mendelian_randomisation_analysis.	HDL_cholesterol_levels	403,943_European_ancestry_individuals	NA	rs4599108-C	0.512342
chr2:85316099_C_T	rs4599108	49.274	5.08e-08	0.02780	Known		rs4599108-T	1	1		Blood_Trait	neutrophil_count	5e-19	.	.	C	T	32888493	Trans-ethnic_and_Ancestry-Specific_Blood-Cell_Genetics_in_746,667_Individuals_from_5_Global_Populations.	Neutrophil_count	627,215_African_American_or_Afro-Caribbean,_African_ancestry,_European_ancestry,_East_Asian_ancestry,_Hispanic_or_Latin_American_and_South_Asian_ancestry_individuals	NA	rs4599108-T	0.547649
chr2:85316099_C_T	rs4599108	49.274	5.08e-08	0.02780	Known		rs4599108-T	1	1		Cancer	myeloid_white_cell_count	3e-14	.	.	C	T	32888493	Trans-ethnic_and_Ancestry-Specific_Blood-Cell_Genetics_in_746,667_Individuals_from_5_Global_Populations.	White_blood_cell_count	746,667_African_American_or_Afro-Caribbean,_African_ancestry,_European_ancestry,_East_Asian_ancestry,_Hispanic_or_Latin_American_and_South_Asian_ancestry_individuals	NA	rs4599108-T	0.584702
chr2:85316099_C_T	rs4599108	49.274	5.08e-08	0.02780	Known		rs4599108-T	1	1		Blood_Trait	lymphocyte_percentage_of_leukocytes	6e-10	.	0.01379245	C	T	32888494	The_Polygenic_and_Monogenic_Basis_of_Blood_Traits_and_Diseases.	Lymphocyte_percentage_of_white_cells	408,112_British_individuals	NA	rs4599108-T	0.486487
chr2:85316099_C_T	rs4599108	49.274	5.08e-08	0.02780	Known		rs4599108-T	1	1		Blood_Trait	neutrophil_count	1e-20	.	0.020841885	C	T	32888494	The_Polygenic_and_Monogenic_Basis_of_Blood_Traits_and_Diseases.	Neutrophil_count	408,112_British_individuals	NA	rs4599108-T	0.486476
chr2:85316099_C_T	rs4599108	49.274	5.08e-08	0.02780	Known		rs4599108-T	1	1		Blood_Trait	neutrophil_percentage_of_leukocytes	5e-12	.	0.015387926	C	T	32888494	The_Polygenic_and_Monogenic_Basis_of_Blood_Traits_and_Diseases.	Neutrophil_percentage_of_white_cells	408,112_British_individuals	NA	rs4599108-T	0.486535
chr2:85316099_C_T	rs4599108	49.274	5.08e-08	0.02780	Known		rs4599108-T	1	1		Blood_Trait	leukocyte_count	3e-16	.	0.018207872	C	T	32888494	The_Polygenic_and_Monogenic_Basis_of_Blood_Traits_and_Diseases.	White_blood_cell_count	408,112_British_individuals	NA	rs4599108-T	0.486467
chr3:141984480_C_T	rs34486172	15.553	3.31e-18	0.06170	Known		rs9942-?	0.916683	39571		Cognition/Learning	intelligence	2e-06	.	4.775	A	G	29844566	Study_of_300,486_individuals_identifies_148_independent_genetic_loci_influencing_general_cognitive_function.	General_cognitive_ability	up_to_300,486_European_ancestry_individuals	NA	rs9942-?	NR
chr3:141984480_C_T	rs34486172	15.553	3.31e-18	0.06170	Known		rs10804681-A	0.894170	42648		Cognition/Learning	intelligence	3e-08	.	5.545	A	T	29942086	Genome-wide_association_meta-analysis_in_269,867_individuals_identifies_new_genetic_and_functional_links_to_intelligence.	Intelligence	269,867_European_ancestry_individuals	NA	rs10804681-A	NR
chr3:141984480_C_T	rs34486172	15.553	3.31e-18	0.06170	Known		rs10804681-A	0.894170	42648		Cognition/Learning	cognitive_function_measurement	9e-09	(MTAG)	0.018	A	T	30038396	Gene_discovery_and_polygenic_prediction_from_a_genome-wide_association_study_of_educational_attainment_in_1.1_million_individuals.	Cognitive_performance_(MTAG)	402,382_European_ancestry_individuals	NA	rs10804681-A	0.1587
chr3:141984480_C_T	rs34486172	15.553	3.31e-18	0.06170	Known		rs34464850-C	0.905503	1		Brain_Structure	cortical_surface_area_measurement	2e-18	(total)	956.83966	G	C	32193296	The_genetic_architecture_of_the_human_cerebral_cortex.	Cortical_surface_area	33,992_European_ancestry_individuals	14,727_European_ancestry_individuals,_2,943_individuals	rs34464850-C	0.1536
chr3:142359917_C_T	rs73238159	13.346	2.6e-08	0.04240	Novel		rs73238130-?	0.999371	74756		Blood_Trait	eosinophil_count	2e-12	.	.	G	A	30595370	Leveraging_Polygenic_Functional_Enrichment_to_Improve_GWAS_Power.	Eosinophil_counts	approximately_440,000_European_ancestry_individuals	NA	rs73238130-?	NR
chr3:142359917_C_T	rs73238159	13.346	2.6e-08	0.04240	Novel		rs11709758-?	0.920608	1		Bone_Mineral_Density	heel_bone_mineral_density	8e-13	.	.	T	C	30595370	Leveraging_Polygenic_Functional_Enrichment_to_Improve_GWAS_Power.	Heel_bone_mineral_density	approximately_446,000_European_ancestry_individuals	NA	rs11709758-?	NR
chr3:142359917_C_T	rs73238159	13.346	2.6e-08	0.04240	Novel		rs112828099-?	0.790139	1		Anthropometric	body_height	8e-11	.	.	G	A	30595370	Leveraging_Polygenic_Functional_Enrichment_to_Improve_GWAS_Power.	Height	approximately_458,000_European_ancestry_individuals	NA	rs112828099-?	NR
chr3:142359917_C_T	rs73238159	13.346	2.6e-08	0.04240	Novel		rs73238169-G	0.956203	1		Bone_Mineral_Density	heel_bone_mineral_density	2e-12	.	0.0192047	G	A	30598549	An_atlas_of_genetic_influences_on_osteoporosis_in_humans_and_mice.	Heel_bone_mineral_density	426,824_British_ancestry_individuals	NA	rs73238169-G	0.86564
chr3:142359917_C_T	rs73238159	13.346	2.6e-08	0.04240	Novel		rs6777420-T	0.953892	75891		Addiction	alcohol_consumption_measurement	3e-08	.	0.0110558	C	T	30643251	Association_studies_of_up_to_1.2_million_individuals_yield_new_insights_into_the_genetic_etiology_of_tobacco_and_alcohol_use.	Alcohol_consumption_(drinks_per_week)_(MTAG)	up_to_1,039,210_European_ancestry_individuals	NA	rs6777420-T	0.131
chr3:142359917_C_T	rs73238159	13.346	2.6e-08	0.04240	Novel		rs6777420-T	0.953892	75891		Addiction	smoking_status_measurement	2e-09	.	0.00981201	C	T	30643251	Association_studies_of_up_to_1.2_million_individuals_yield_new_insights_into_the_genetic_etiology_of_tobacco_and_alcohol_use.	Smoking_initiation_(ever_regular_vs_never_regular)_(MTAG)	up_to_1,359,002_European_ancestry_individuals	NA	rs6777420-T	0.131
chr3:142359917_C_T	rs73238159	13.346	2.6e-08	0.04240	Novel		rs2306700-T	0.948022	1		Anthropometric	birth_weight	2e-09	.	0.022762	C	T	31043758	Maternal_and_fetal_genetic_effects_on_birth_weight_and_their_relevance_to_cardio-metabolic_risk_factors.	Birth_weight	298,142_European_ancestry_individuals,_6,635_African_American_individuals,_1,449_Filipino_individuals,_420_Turkish_individuals,_365_Moroccan_individuals,_395_Surinamese_individuals,_1,052_Afro-Caribbean_individuals,_612_Hispanic_individuals,_1,180_Thai_individuals,_840_Chinese_ancestry_individuals,_10,133_individuals	NR	rs2306700-T	0.135735
chr3:142359917_C_T	rs73238159	13.346	2.6e-08	0.04240	Novel		rs2306700-T	0.948022	1		Anthropometric	birth_weight	2e-08	.	0.027	C	T	31097437	Association_between_birth_weight_and_refractive_error_in_adulthood:_a_Mendelian_randomisation_study.	Birth_weight	188,039_European_ancestry_individuals	NA	rs2306700-T	0.13
chr3:142359917_C_T	rs73238159	13.346	2.6e-08	0.04240	Novel		rs6777420-T	0.953892	75891		Reproduction	sex_hormone-binding_globulin_measurement	6e-07	.	0.00662387	C	T	32042192	Using_human_genetics_to_understand_the_disease_impacts_of_testosterone_in_men_and_women.	Sex_hormone-binding_globulin_levels	370,125_European_ancestry_individuals	NA	rs6777420-T	0.13125299999999995
chr3:142359917_C_T	rs73238159	13.346	2.6e-08	0.04240	Novel		rs6777420-T	0.953892	75891		Reproduction	sex_hormone-binding_globulin_measurement	9e-09	.	0.00668917	C	T	32042192	Using_human_genetics_to_understand_the_disease_impacts_of_testosterone_in_men_and_women.	Sex_hormone-binding_globulin_levels_adjusted_for_BMI	368,929_European_ancestry_individuals	NA	rs6777420-T	0.13125299999999995
chr3:142359917_C_T	rs73238159	13.346	2.6e-08	0.04240	Novel		rs6440076-A	0.997257	63693		Blood_Trait	eosinophil_count	5e-12	.	0.020826	T	A	32888493	Trans-ethnic_and_Ancestry-Specific_Blood-Cell_Genetics_in_746,667_Individuals_from_5_Global_Populations.	Eosinophil_counts	474,237_European_ancestry_individuals	NA	rs6440076-A	0.131696
chr3:142359917_C_T	rs73238159	13.346	2.6e-08	0.04240	Novel		rs115454798-A	0.999898	1		Personality/Environment	coffee_consumption_measurement,_tea_consumption_measurement	1e-10	.	0.02252	A	G	33287642	Associations_of_Observational_and_Genetically_Determined_Caffeine_Intake_With_Coronary_Artery_Disease_and_Diabetes_Mellitus.	Caffeine_consumption_from_coffee_or_tea	362,316_European_ancestry_individuals	NA	rs115454798-A	0.871965
chr3:190929792_A_C	rs7616662	8.795	6.92e-16	0.07080	Known		rs9811910-C	0.972528	1		Brain_Structure	intracranial_volume_measurement	2e-09	.	5.988	G	C	30818988	Genetic_Markers_of_ADHD-Related_Variations_in_Intracranial_Volume.	Intracranial_volume	24,024_European_ancestry_individuals	NA	rs9811910-C	NR
chr3:190929792_A_C	rs7616662	8.795	6.92e-16	0.07080	Novel		rs9818981-A	0.999876	45495		Brain_Structure	nucleus_accumbens_volume	7e-10	.	6.163	G	A	31636452	Genetic_architecture_of_subcortical_brain_structures_in_38,851_individuals.	Nucleus_accumbens_volume	32,562_European_ancestry_individuals	341_South_East_and_East_Asian_ancestry_individuals,_85_African_American_individuals	rs9818981-A	0.0902
chr3:190929792_A_C	rs7616662	8.795	6.92e-16	0.07080	Novel		rs7616662-?	0.992357	8164		Brain_Structure	white_matter_microstructure_measurement	2e-13	(Fornix_(column_and_body))	.	A	C	31666681	Large-scale_GWAS_reveals_genetic_architecture_of_brain_white_matter_microstructure_and_genetic_overlap_with_cognitive_and_mental_health_traits_(n = 17,706).	White_matter_microstructure_(axial_diusivities)	17,706_European_ancestry_individuals	NA	rs7616662-?	.
chr3:190929792_A_C	rs7616662	8.795	6.92e-16	0.07080	Novel		rs7616662-?	0.992357	8164		Brain_Structure	white_matter_microstructure_measurement	7e-09	(Fornix_(column_and_body))	.	A	C	31666681	Large-scale_GWAS_reveals_genetic_architecture_of_brain_white_matter_microstructure_and_genetic_overlap_with_cognitive_and_mental_health_traits_(n = 17,706).	White_matter_microstructure_(fractional_anisotropy)	17,706_European_ancestry_individuals	NA	rs7616662-?	.
chr3:190929792_A_C	rs7616662	8.795	6.92e-16	0.07080	Novel		rs7616662-?	0.992357	8164		Brain_Structure	white_matter_microstructure_measurement	4e-14	(Fornix_(column_and_body))	.	A	C	31666681	Large-scale_GWAS_reveals_genetic_architecture_of_brain_white_matter_microstructure_and_genetic_overlap_with_cognitive_and_mental_health_traits_(n = 17,706).	White_matter_microstructure_(mean_diusivities)	17,706_European_ancestry_individuals	NA	rs7616662-?	.
chr3:190929792_A_C	rs7616662	8.795	6.92e-16	0.07080	Novel		rs7616662-?	0.992357	8164		Brain_Structure	white_matter_microstructure_measurement	2e-12	(Fornix_(column_and_body))	.	A	C	31666681	Large-scale_GWAS_reveals_genetic_architecture_of_brain_white_matter_microstructure_and_genetic_overlap_with_cognitive_and_mental_health_traits_(n = 17,706).	White_matter_microstructure_(radial_diusivities)	17,706_European_ancestry_individuals	NA	rs7616662-?	.
chr3:190929792_A_C	rs7616662	8.795	6.92e-16	0.07080	Known		rs7616662-?	1	1		Brain_Structure	brain_volume_measurement	6e-10	(left_inferior_lateral_ventricle)	.	A	C	31676860	Genome-wide_association_analysis_of_19,629_individuals_identifies_variants_influencing_regional_brain_volumes_and_refines_their_genetic_co-architecture_with_cognitive_and_mental_health_traits.	Brain_region_volumes	19,629_British_ancestry_individuals	NA	rs7616662-?	NR
chr3:190929792_A_C	rs7616662	8.795	6.92e-16	0.07080	Novel		rs13322873-?	0.986225	52325		Brain_Structure	brain_measurement,_neuroimaging_measurement	2e-40	.	.	C	A	32665545	Understanding_the_genetic_determinants_of_the_brain_with_MOSTest.	Brain_morphology_(min-P)	26,502_European_ancestry_individuals	NA	rs13322873-?	.
chr3:190929792_A_C	rs7616662	8.795	6.92e-16	0.07080	Novel		rs4308325-?	0.996418	7427		Brain_Structure	cortical_surface_area_measurement,_neuroimaging_measurement	8e-12	.	.	A	C	32665545	Understanding_the_genetic_determinants_of_the_brain_with_MOSTest.	Cortical_surface_area_(min-P)	26,502_European_ancestry_individuals	NA	rs4308325-?	.
chr3:190929792_A_C	rs7616662	8.795	6.92e-16	0.07080	Novel		rs13322873-?	0.986225	52325		Brain_Structure	neuroimaging_measurement,_brain_volume_measurement	3e-40	.	.	C	A	32665545	Understanding_the_genetic_determinants_of_the_brain_with_MOSTest.	Subcortical_volume_(min-P)	26,502_European_ancestry_individuals	NA	rs13322873-?	.
chr3:190960954_T_G	rs9842055	42.069	5.6e-19	-0.04740	Known		rs35055419-C	0.798925	15187		Biochemistry	t-tau_measurement	3e-11	.	0.04	T	C	28247064	Genome-wide_association_study_identifies_four_novel_loci_associated_with_Alzheimer's_endophenotypes_and_disease_modifiers.	Cerebrospinal_T-tau_levels	3,146_individuals	NA	rs35055419-C	0.357
chr3:190960954_T_G	rs9842055	42.069	5.6e-19	-0.04740	Known		rs34542080-?	0.798242	7687		Anthropometric	body_height	1e-13	.	.	C	A	30595370	Leveraging_Polygenic_Functional_Enrichment_to_Improve_GWAS_Power.	Height	approximately_458,000_European_ancestry_individuals	NA	rs34542080-?	NR
chr3:190960954_T_G	rs9842055	42.069	5.6e-19	-0.04740	Known		rs138133138-?	0.799150	9894		Brain_Structure	white_matter_microstructure_measurement	2e-09	(Splenium_of_corpus_callosum)	.	TCATCCATGTAGTC	T	31666681	Large-scale_GWAS_reveals_genetic_architecture_of_brain_white_matter_microstructure_and_genetic_overlap_with_cognitive_and_mental_health_traits_(n = 17,706).	White_matter_microstructure_(axial_diusivities)	17,706_European_ancestry_individuals	NA	rs138133138-?	.
chr3:190960954_T_G	rs9842055	42.069	5.6e-19	-0.04740	Known		rs56234707-?	0.797948	38110		Brain_Structure	white_matter_microstructure_measurement	2e-10	(Fornix_(column_and_body))	.	T	C	31666681	Large-scale_GWAS_reveals_genetic_architecture_of_brain_white_matter_microstructure_and_genetic_overlap_with_cognitive_and_mental_health_traits_(n = 17,706).	White_matter_microstructure_(fractional_anisotropy)	17,706_European_ancestry_individuals	NA	rs56234707-?	.
chr3:190960954_T_G	rs9842055	42.069	5.6e-19	-0.04740	Known		rs141962260-?	0.798113	37808		Brain_Structure	white_matter_microstructure_measurement	1e-19	(Fornix_(column_and_body))	.	G	T	31666681	Large-scale_GWAS_reveals_genetic_architecture_of_brain_white_matter_microstructure_and_genetic_overlap_with_cognitive_and_mental_health_traits_(n = 17,706).	White_matter_microstructure_(mean_diusivities)	17,706_European_ancestry_individuals	NA	rs141962260-?	.
chr3:190960954_T_G	rs9842055	42.069	5.6e-19	-0.04740	Known		rs138133138-?	0.799150	9894		Brain_Structure	white_matter_microstructure_measurement	2e-11	(Splenium_of_corpus_callosum)	.	TCATCCATGTAGTC	T	31666681	Large-scale_GWAS_reveals_genetic_architecture_of_brain_white_matter_microstructure_and_genetic_overlap_with_cognitive_and_mental_health_traits_(n = 17,706).	White_matter_microstructure_(mode_of_anisotropy)	17,706_European_ancestry_individuals	NA	rs138133138-?	.
chr3:190960954_T_G	rs9842055	42.069	5.6e-19	-0.04740	Known		rs141962260-?	0.798113	37808		Brain_Structure	white_matter_microstructure_measurement	1e-17	(Fornix_(column_and_body))	.	G	T	31666681	Large-scale_GWAS_reveals_genetic_architecture_of_brain_white_matter_microstructure_and_genetic_overlap_with_cognitive_and_mental_health_traits_(n = 17,706).	White_matter_microstructure_(radial_diusivities)	17,706_European_ancestry_individuals	NA	rs141962260-?	.
chr3:190960954_T_G	rs9842055	42.069	5.6e-19	-0.04740	Known		rs13089287-?	0.799425	24320		Brain_Structure	brain_volume_measurement	9e-09	(X3rd_ventricle)	.	T	C	31676860	Genome-wide_association_analysis_of_19,629_individuals_identifies_variants_influencing_regional_brain_volumes_and_refines_their_genetic_co-architecture_with_cognitive_and_mental_health_traits.	Brain_region_volumes	19,629_British_ancestry_individuals	NA	rs13089287-?	NR
chr3:190960954_T_G	rs9842055	42.069	5.6e-19	-0.04740	Known		rs905124-A	0.798566	21384		Brain_Structure	cortical_surface_area_measurement	4e-13	(Precuneus)	17.112389	T	A	32193296	The_genetic_architecture_of_the_human_cerebral_cortex.	Cortical_surface_area	33,992_European_ancestry_individuals	14,727_European_ancestry_individuals,_2,943_individuals	rs905124-A	0.3605
chr3:190960954_T_G	rs9842055	42.069	5.6e-19	-0.04740	Known		rs1909960-?	0.798562	23229		Brain_Structure	brain_measurement,_neuroimaging_measurement	1e-72	.	.	A	C	32665545	Understanding_the_genetic_determinants_of_the_brain_with_MOSTest.	Brain_morphology_(MOSTest)	26,502_European_ancestry_individuals	NA	rs1909960-?	.
chr3:190960954_T_G	rs9842055	42.069	5.6e-19	-0.04740	Known		rs4308325-?	0.798849	38589		Brain_Structure	cortical_surface_area_measurement,_neuroimaging_measurement	8e-12	.	.	A	C	32665545	Understanding_the_genetic_determinants_of_the_brain_with_MOSTest.	Cortical_surface_area_(min-P)	26,502_European_ancestry_individuals	NA	rs4308325-?	.
chr3:190960954_T_G	rs9842055	42.069	5.6e-19	-0.04740	Known		rs35872768-?	0.791631	5617		Brain_Structure	cortical_surface_area_measurement,_neuroimaging_measurement	4e-16	.	.	C	T	32665545	Understanding_the_genetic_determinants_of_the_brain_with_MOSTest.	Cortical_surface_area_(MOSTest)	26,502_European_ancestry_individuals	NA	rs35872768-?	.
chr3:190960954_T_G	rs9842055	42.069	5.6e-19	-0.04740	Known		rs12727448-?	0.797616	37635		Brain_Structure	cortical_thickness,_neuroimaging_measurement	3e-08	.	.	A	G	32665545	Understanding_the_genetic_determinants_of_the_brain_with_MOSTest.	Cortical_thickness_(min-P)	26,502_European_ancestry_individuals	NA	rs12727448-?	.
chr3:190960954_T_G	rs9842055	42.069	5.6e-19	-0.04740	Known		rs1909960-?	0.798562	23229		Brain_Structure	neuroimaging_measurement,_brain_volume_measurement	2e-64	.	.	A	C	32665545	Understanding_the_genetic_determinants_of_the_brain_with_MOSTest.	Subcortical_volume_(MOSTest)	26,502_European_ancestry_individuals	NA	rs1909960-?	.
chr3:190960954_T_G	rs9842055	42.069	5.6e-19	-0.04740	Known		rs1159211-?	0.799284	12101		Brain_Structure	cortical_surface_area_measurement	2e-13	(Precuneus)	.	C	T	32963231	Genetic_correlations_and_genome-wide_associations_of_cortical_structure_in_general_population_samples_of_22,824_adults.	Cortical_surface_area	18,617_European_and_African_American_ancestry_individuals	22,363_European_ancestry_individuals	rs1159211-?	.
chr3:190960954_T_G	rs9842055	42.069	5.6e-19	-0.04740	Known		rs35055419-?	0.798925	15187		Brain_Structure	brain_volume_measurement	2e-10	(Precuneus)	.	T	G	32963231	Genetic_correlations_and_genome-wide_associations_of_cortical_structure_in_general_population_samples_of_22,824_adults.	Cortical_volume	22,824_European_and_African_American_ancestry_individuals	NA	rs35055419-?	.
chr5:112846994_A_G	rs448162	38.277	4.13e-11	0.03500	Novel		rs454968-T	0.839186	1		Cardio_Vascular	high_density_lipoprotein_cholesterol_measurement	4e-08	.	0.0109508	T	C	32203549	Evaluating_the_relationship_between_circulating_lipoprotein_lipids_and_apolipoproteins_with_risk_of_coronary_heart_disease:_A_multivariable_Mendelian_randomisation_analysis.	HDL_cholesterol_levels	403,943_European_ancestry_individuals	NA	rs454968-T	0.35519
chr6:108536673_T_C	rs2018420	28.658	1.21e-10	-0.04050	Known		rs2018420-?	1.000000	99557		Brain_Structure	brain_volume_measurement	8e-09	(right_ventral_DC)	.	T	G	31676860	Genome-wide_association_analysis_of_19,629_individuals_identifies_variants_influencing_regional_brain_volumes_and_refines_their_genetic_co-architecture_with_cognitive_and_mental_health_traits.	Brain_region_volumes	19,629_British_ancestry_individuals	NA	rs2018420-?	NR
chr6:108656460_T_C	rs9400239	32.049	1.79e-27	-0.06120	Known		rs2153960-A	0.936326	1		Biochemistry	IGF-1_measurement	5e-07	(IGF-I)	.	G	A	21216879	A_genome-wide_association_study_identifies_novel_loci_associated_with_circulating_IGF-I_and_IGFBP-3.	Insulin-like_growth_factors	10,280_European_ancestry_individuals	NA	rs2153960-A	0.69
chr6:108656460_T_C	rs9400239	32.049	1.79e-27	-0.06120	Known		rs3800229-T	0.931097	1		Anthropometric	hip_circumference	3e-08	(EA)	0.0211	G	T	25673412	New_genetic_loci_link_adipose_and_insulin_biology_to_body_fat_distribution.	Hip_circumference	up_to_56,910_European_ancestry_men,_up_to_86,570_European_ancestry_women	up_to_36,570_European_ancestry_men,_30,172_European_ancestry_women,_915_Filipino_ancestry_men,_735_Filipino_ancestry_women,_2,351_African_American/Afro-Caribbean_ancestry_men,_6,258_African_American/Afro-Caribbean_ancestry_women,_2,285_South_Asian_ancestry_men,_506_South_Asian_ancestry_women,_195_Seychellois_ancestry_men,_266_Seychellois_ancestry_women	rs3800229-T	0.6917
chr6:108656460_T_C	rs9400239	32.049	1.79e-27	-0.06120	Known		rs9400239-T	1	1		Anthropometric	waist_circumference	6e-08	(EA,_women)	0.0255	T	C	25673412	New_genetic_loci_link_adipose_and_insulin_biology_to_body_fat_distribution.	Waist_circumference	up_to_56,910_European_ancestry_men,_up_to_86,570_European_ancestry_women	up_to_36,570_European_ancestry_men,_30,172_European_ancestry_women,_915_Filipino_ancestry_men,_735_Filipino_ancestry_women,_2,351_African_American/Afro-Caribbean_ancestry_men,_6,258_African_American/Afro-Caribbean_ancestry_women,_2,285_South_Asian_ancestry_men,_506_South_Asian_ancestry_women,_195_Seychellois_ancestry_men,_266_Seychellois_ancestry_women	rs9400239-T	0.3145
chr6:108656460_T_C	rs9400239	32.049	1.79e-27	-0.06120	Known		rs9400239-C	1	1		Anthropometric	body_mass_index	1e-07	(EA,_women)	0.023	T	C	25673413	Genetic_studies_of_body_mass_index_yield_new_insights_for_obesity_biology.	Body_mass_index	up_to_104,666_European_ancestry_male_individuals,_up_to_132,115_European_ancestry_female_individuals,_370_African_American_male_individuals,_517_African_American_female_individuals,_512_Hispanic_male_individuals,_764_Hispanic_female_individuals	up_to_48,274_European_ancestry_male_individuals,_up_to_39,864_European_ancestry_female_individuals,_2,441_African_American_or_Afro-Caribbean_male_individuals,_6,314_African_American_or_Afro-Caribbean_female_individuals,_919_Filipino_male_individuals,_828_Filipino_female_individuals,_205_Seychellois_male_individuals,_287_Seychellois_female_individuals,_2,964_South_Asian_ancestry_male_individuals,_…	rs9400239-C	0.69
chr6:108656460_T_C	rs9400239	32.049	1.79e-27	-0.06120	Known		rs9398171-C	0.942488	1		Neuropsychiatric	schizophrenia	4e-08	.	1.0638298	C	T	26198764	Genome-wide_association_study_of_schizophrenia_in_Ashkenazi_Jews.	Schizophrenia	592_Ashkenazi_Jewish_ancestry_cases,_505_Ashkenazi_Jewish_ancestry_controls,_36,989_cases,_113,075_controls	NA	rs9398171-C	NR
chr6:108656460_T_C	rs9400239	32.049	1.79e-27	-0.06120	Known		rs9400239-T	1	1		Anthropometric	body_mass_index	5e-09	.	0.017088454	T	C	26426971	The_Influence_of_Age_and_Sex_on_Genetic_Associations_with_Adult_Body_Size_and_Shape:_A_Large-Scale_Genome-Wide_Interaction_Study.	Body_mass_index	up_to_309,889_European_ancestry_individuals	NA	rs9400239-T	0.307456911187995
chr6:108656460_T_C	rs9400239	32.049	1.79e-27	-0.06120	Known		rs9400239-T	1	1		Addiction	smoking_behavior,_body_mass_index	2e-06	.	0.0163	T	C	28443625	Genome-wide_meta-analysis_of_241,258_adults_accounting_for_smoking_behaviour_identifies_novel_loci_for_obesity_traits.	BMI_(adjusted_for_smoking_behaviour)	98,173_European_ancestry_women,_64,373_European_ancestry_men,_5,829_European_ancestry_individuals,_10,500_African_American/Afro-Caribbean_ancestry_women,_2,706_African_American/Afro-Caribbean_ancestry_men,_1,030_Indian_Asian_ancestry_women,_7,648_Indian_Asian_ancestry_men,_1,793_Filipino_ancestry_women,_2,944_Hispanic/Latino_ancestry_women,_1,764_Hispanic/Latino_ancestry_men	21,496_European_ancestry_women,_24,385_European_ancestry_men,_118,364_European_ancestry_individuals,_2,326_African_American/Afro-Caribbean_ancestry_women,_855_African_American/Afro-Caribbean_ancestry_men	rs9400239-T	0.3467
chr6:108656460_T_C	rs9400239	32.049	1.79e-27	-0.06120	Known		rs3800229-T	0.931097	1		Anthropometric	physical_activity_measurement,_body_mass_index	3e-08	.	0.0213	G	T	28448500	Genome-wide_physical_activity_interactions_in_adiposity_-_A_meta-analysis_of_200,452_adults.	Body_mass_index	2,518_African_American_women,_86,278_European_ancestry_women,_1,773_Filipino_ancestry_women,_1,030_Indian_ancestry_women,_1,457_African_American_men,_55,137_European_ancestry_men,_7,648_Indian_ancestry_men,_5,527_European_ancestry_individuals	6,244_African_American_women,_17,531_European_ancestry_women,_329_African_American_men,_19,956_European_ancestry_men	rs3800229-T	0.6703
chr6:108656460_T_C	rs9400239	32.049	1.79e-27	-0.06120	Known		rs3800229-T	0.931097	1		Anthropometric	physical_activity_measurement,_body_mass_index	7e-07	.	0.0212	G	T	28448500	Genome-wide_physical_activity_interactions_in_adiposity_-_A_meta-analysis_of_200,452_adults.	Body_mass_index_in_physically_active_individuals	1,957_African_American_women,_1,773_Filipino_ancestry_women,_305_Indian_ancestry_women,_67,609_European_ancestry_women,_1,206_African_American_men,_2,029_Indian_ancestry_men,_43,399_European_ancestry_men,_at_least_4,819_European_ancestry_individuals	4,807_African_American_women,_12,347_European_ancestry_women,_265_African_American_men,_14,540_European_ancestry_men	rs3800229-T	0.6703
chr6:108656460_T_C	rs9400239	32.049	1.79e-27	-0.06120	Known		rs3800229-?	0.931097	1		Anthropometric	physical_activity_measurement,_body_mass_index	6e-08	.	.	G	T	28448500	Genome-wide_physical_activity_interactions_in_adiposity_-_A_meta-analysis_of_200,452_adults.	Body_mass_index_(joint_analysis_main_effects_and_physical_activity_interaction)	2,518_African_American_women,_86,278_European_ancestry_women,_1,773_Filipino_ancestry_women,_1,030_Indian_ancestry_women,_1,457_African_American_men,_55,137_European_ancestry_men,_7,648_Indian_ancestry_men,_5,527_European_ancestry_individuals	6,244_African_American_women,_17,531_European_ancestry_women,_329_African_American_men,_19,956_European_ancestry_men	rs3800229-?	NR
chr6:108656460_T_C	rs9400239	32.049	1.79e-27	-0.06120	Known		rs3800227-A	0.830965	1		Anthropometric	body_weight	5e-06	.	0.0331	A	G	28552196	Whole-Genome_Sequencing_Coupled_to_Imputation_Discovers_Genetic_Signals_for_Anthropometric_Traits.	Weight	1,249_whole_genome_sequenced_European_ancestry_individuals,_3,559_whole_genome_sequenced_individuals,_46,819_European_ancestry_individuals,_472_Carlantino_(founder/genetic_isolate)_individuals,_1,172_Friuli_Venezia_Giulia_(founder/genetic_isolate)_individuals,_1,051_Mylopotamos_(founder/genetic_isolate)_individuals,_942_Pomak_(founder/genetic_isolate)_individuals,_1,779_Val_Borbera_(founder/genet…	179,022_European_ancestry_individuals	rs3800227-A	0.2686
chr6:108656460_T_C	rs9400239	32.049	1.79e-27	-0.06120	Known		rs3800229-T	0.931097	1		Anthropometric	body_mass_index	4e-13	.	0.019	G	T	28892062	Genome-wide_association_study_identifies_112_new_loci_for_body_mass_index_in_the_Japanese_population.	Body_mass_index	up_to_72,390_Japanese_ancestry_women,_up_to_85,894_Japanese_ancestry_men	up_to_10,048_Japanese_ancestry_women,_up_to_5,098_Japanese_ancestry_men,_up_to_181,999_European_ancestry_women,_up_to_140,155_European_ancestry_controls	rs3800229-T	0.68
chr6:108656460_T_C	rs9400239	32.049	1.79e-27	-0.06120	Known		rs9398171-C	0.942488	1		Neuropsychiatric	schizophrenia	2e-11	.	1.0695187	C	T	28991256	Genome-wide_association_analysis_identifies_30_new_susceptibility_loci_for_schizophrenia.	Schizophrenia	7,699_Chinese_ancestry_cases,_35,476_European_ancestry_cases,_18,327_Chinese_ancestry_controls,_46,839_European_ancestry_controls	4,384_Chinese_ancestry_cases,_5,770_Chinese_ancestry_controls	rs9398171-C	NR
chr6:108656460_T_C	rs9400239	32.049	1.79e-27	-0.06120	Known		rs2022464-A	0.982916	32294		Cognition/Learning	intelligence	8e-15	.	0.024555275	A	C	29326435	A_combined_analysis_of_genetically_correlated_traits_identifies_187_loci_and_a_role_for_neurogenesis_and_myelination_in_intelligence.	Intelligence_(MTAG)	120,934_British_ancestry_individuals,_127,548_individuals	NA	rs2022464-A	NR
chr6:108656460_T_C	rs9400239	32.049	1.79e-27	-0.06120	Known		rs9398173-T	0.930996	1		Cognition/Learning	intelligence	3e-09	.	5.923	T	C	29844566	Study_of_300,486_individuals_identifies_148_independent_genetic_loci_influencing_general_cognitive_function.	General_cognitive_ability	up_to_300,486_European_ancestry_individuals	NA	rs9398173-T	NR
chr6:108656460_T_C	rs9400239	32.049	1.79e-27	-0.06120	Known		rs4946935-?	0.910410	1		Cognition/Learning	reaction_time_measurement	8e-12	.	0.012285	A	G	29844566	Study_of_300,486_individuals_identifies_148_independent_genetic_loci_influencing_general_cognitive_function.	Reaction_time	330,069_European_ancestry_individuals	NA	rs4946935-?	NR
chr6:108656460_T_C	rs9400239	32.049	1.79e-27	-0.06120	Known		rs4946935-A	0.910410	1		Cognition/Learning	intelligence	3e-17	.	8.45	A	G	29942086	Genome-wide_association_meta-analysis_in_269,867_individuals_identifies_new_genetic_and_functional_links_to_intelligence.	Intelligence	269,867_European_ancestry_individuals	NA	rs4946935-A	NR
chr6:108656460_T_C	rs9400239	32.049	1.79e-27	-0.06120	Known		rs9400239-T	1	1		Anthropometric	body_mass_index	5e-14	.	0.02	T	C	30108127	A_Large_Multi-ethnic_Genome-Wide_Association_Study_of_Adult_Body_Mass_Index_Identifies_Novel_Loci.	Body_mass_index	315,347_European_ancestry_individuals,_8,322_Hispanic/Latino_individuals,_7,290_East_Asian_ancestry_individuals,_3,069_African_American_individuals,_459_South_Asian_ancestry_individuals	431,743_European_ancestry_individuals,_9,275_South_Asian_ancestry_individuals,_8,261_African_British_individuals,_1,822_East_Asian_ancestry_individuals,_7,620_individuals	rs9400239-T	NR
chr6:108656460_T_C	rs9400239	32.049	1.79e-27	-0.06120	Known		rs9398171-C	0.942488	1		Neuropsychiatric	schizophrenia	3e-07	(EA)	1.0631511	C	T	30285260	Genome-Wide_Association_Study_Detected_Novel_Susceptibility_Genes_for_Schizophrenia_and_Shared_Trans-Populations/Diseases_Genetic_Effect.	Schizophrenia	14,023_East_Asian_ancestry_cases,_33,640_European_ancestry_cases,_31,505_East_Asian_ancestry_controls,_43,456_European_ancestry_controls	NA	rs9398171-C	NR
chr6:108656460_T_C	rs9400239	32.049	1.79e-27	-0.06120	Known		rs9398171-?	0.942488	1		Neurological	macula_measurement	6e-22	.	0.704	C	T	30535121	Genome-wide_association_analyses_identify_139_loci_associated_with_macular_thickness_in_the_UK_Biobank_cohort.	Macular_thickness	59,814_European_ancestry_individuals	8,609_European_ancestry_individuals	rs9398171-?	NR
chr6:108656460_T_C	rs9400239	32.049	1.79e-27	-0.06120	Known		rs9398171-?	0.942488	1		Anthropometric	lean_body_mass	3e-08	(male)	0.21275	C	T	30593698	Genomics_of_body_fat_percentage_may_contribute_to_sex_bias_in_anorexia_nervosa.	Fat-free_mass	70,700_European_ancestry_female_individuals,_85,261_European_ancestry_male_individuals	NA	rs9398171-?	NR
chr6:108656460_T_C	rs9400239	32.049	1.79e-27	-0.06120	Known		rs1935949-?	0.930948	1		Pulmonary	FEV/FEC_ratio	5e-14	.	.	A	G	30595370	Leveraging_Polygenic_Functional_Enrichment_to_Improve_GWAS_Power.	Lung_function_(FEV1/FVC)	approximately_370,000_European_ancestry_individuals	NA	rs1935949-?	NR
chr6:108656460_T_C	rs9400239	32.049	1.79e-27	-0.06120	Known		rs3800227-G	0.830965	1		Addiction	smoking_status_measurement	4e-09	.	0.017177952	A	G	30643251	Association_studies_of_up_to_1.2_million_individuals_yield_new_insights_into_the_genetic_etiology_of_tobacco_and_alcohol_use.	Smoking_initiation_(ever_regular_vs_never_regular)	up_to_1,232,091_European_ancestry_individuals	NA	rs3800227-G	0.742
chr6:108656460_T_C	rs9400239	32.049	1.79e-27	-0.06120	Known		rs3800227-G	0.830965	1		Addiction	smoking_status_measurement	9e-12	.	0.00841442	A	G	30643251	Association_studies_of_up_to_1.2_million_individuals_yield_new_insights_into_the_genetic_etiology_of_tobacco_and_alcohol_use.	Smoking_initiation_(ever_regular_vs_never_regular)_(MTAG)	up_to_1,359,002_European_ancestry_individuals	NA	rs3800227-G	0.742
chr6:108656460_T_C	rs9400239	32.049	1.79e-27	-0.06120	Known		rs3800227-A	0.830965	1		Addiction	smoking_behavior	5e-09	.	0.013393484	A	G	30643258	Genome-wide_association_analyses_of_risk_tolerance_and_risky_behaviors_in_over_1_million_individuals_identify_hundreds_of_loci_and_shared_genetic_influences.	Smoking_status_(ever_vs_never_smokers)	518,633_European_ancestry_individuals	NA	rs3800227-A	0.2588
chr6:108656460_T_C	rs9400239	32.049	1.79e-27	-0.06120	Known		rs2022464-A	0.982916	32294		Brain_Structure	intracranial_volume_measurement	1e-10	.	6.418	A	C	30818988	Genetic_Markers_of_ADHD-Related_Variations_in_Intracranial_Volume.	Intracranial_volume	24,024_European_ancestry_individuals	NA	rs2022464-A	NR
chr6:108656460_T_C	rs9400239	32.049	1.79e-27	-0.06120	Known		rs3800227-A	0.830965	1		Neuropsychiatric	anxiety_measurement	2e-08	.	0.0087457	A	G	30867560	Genetic_contributions_to_two_special_factors_of_neuroticism_are_associated_with_affluence,_higher_intelligence,_better_health,_and_longer_life.	Anxiety/tension_(special_factor_of_neuroticism)	270,059_British_ancestry_individuals	NA	rs3800227-A	NR
chr6:108656460_T_C	rs9400239	32.049	1.79e-27	-0.06120	Known		rs4945816-?	0.929570	1		Neuropsychiatric	schizophrenia,_intelligence,_self_reported_educational_attainment	9e-15	.	0.01703199	C	T	31374203	Pleiotropic_Meta-Analysis_of_Cognition,_Education,_and_Schizophrenia_Differentiates_Roles_of_Early_Neurodevelopmental_and_Adult_Synaptic_Pathways.	Cognitive_ability,_years_of_educational_attainment_or_schizophrenia_(pleiotropy)	328,917_individuals_with_educational_attainment_measurements,_107,207_individuals_with_cognitive_ability_measurements,_77,096_European_ancestry_schizophrenia_cases,_43,456_European_ancestry_controls	NA	rs4945816-?	NR
chr6:108656460_T_C	rs9400239	32.049	1.79e-27	-0.06120	Known		rs9398173-T	0.930996	1		Brain_Structure	brain_stem_volume_measurement	1e-16	.	8.265	T	C	31636452	Genetic_architecture_of_subcortical_brain_structures_in_38,851_individuals.	Brainstem_volume	28,809_European_ancestry_individuals	341_South_East_and_East_Asian_ancestry_individuals,_85_African_American_individuals	rs9398173-T	0.331
chr6:108656460_T_C	rs9400239	32.049	1.79e-27	-0.06120	Known		rs2153960-?	0.936326	1		Brain_Structure	brain_volume_measurement	1e-11	(right_ventral_DC)	.	G	A	31676860	Genome-wide_association_analysis_of_19,629_individuals_identifies_variants_influencing_regional_brain_volumes_and_refines_their_genetic_co-architecture_with_cognitive_and_mental_health_traits.	Brain_region_volumes	19,629_British_ancestry_individuals	NA	rs2153960-?	NR
chr6:108656460_T_C	rs9400239	32.049	1.79e-27	-0.06120	Known		rs2153960-?	0.936326	1		Neuropsychiatric	schizophrenia	1e-12	.	1.0680109	G	A	31740837	Comparative_genetic_architectures_of_schizophrenia_in_East_Asian_and_European_populations.	Schizophrenia	22,778_East_Asian_ancestry_cases,_35,362_East_Asian_ancestry_controls,_33,640_European_ancestry_cases,_43,456_European_ancestry_controls	NA	rs2153960-?	NR
chr6:108656460_T_C	rs9400239	32.049	1.79e-27	-0.06120	Known		rs2153960-?	0.936326	1		Brain_Structure	brain_measurement,_neuroimaging_measurement	2e-11	.	.	G	A	32665545	Understanding_the_genetic_determinants_of_the_brain_with_MOSTest.	Brain_morphology_(min-P)	26,502_European_ancestry_individuals	NA	rs2153960-?	.
chr6:108656460_T_C	rs9400239	32.049	1.79e-27	-0.06120	Known		rs2153960-?	0.936326	1		Brain_Structure	neuroimaging_measurement,_brain_volume_measurement	8e-12	.	.	G	A	32665545	Understanding_the_genetic_determinants_of_the_brain_with_MOSTest.	Subcortical_volume_(min-P)	26,502_European_ancestry_individuals	NA	rs2153960-?	.
chr6:108656460_T_C	rs9400239	32.049	1.79e-27	-0.06120	Known		rs9398171-?	0.942488	1		Brain_Structure	neuroimaging_measurement,_brain_volume_measurement	1e-11	.	.	C	T	32665545	Understanding_the_genetic_determinants_of_the_brain_with_MOSTest.	Subcortical_volume_(MOSTest)	26,502_European_ancestry_individuals	NA	rs9398171-?	.
chr6:108656460_T_C	rs9400239	32.049	1.79e-27	-0.06120	Known		rs9398173-?	0.930996	1		Brain_Structure	cortical_surface_area_measurement	2e-10	(Global)	.	T	C	32963231	Genetic_correlations_and_genome-wide_associations_of_cortical_structure_in_general_population_samples_of_22,824_adults.	Cortical_surface_area	18,617_European_and_African_American_ancestry_individuals	22,363_European_ancestry_individuals	rs9398173-?	.
chr6:108656460_T_C	rs9400239	32.049	1.79e-27	-0.06120	Known		rs4945816-?	0.929570	1		Brain_Structure	brain_volume_measurement	9e-10	(Global)	.	C	T	32963231	Genetic_correlations_and_genome-wide_associations_of_cortical_structure_in_general_population_samples_of_22,824_adults.	Cortical_volume	22,824_European_and_African_American_ancestry_individuals	NA	rs4945816-?	.
chr6:108656460_T_C	rs9400239	32.049	1.79e-27	-0.06120	Known		rs9398171-T	0.942488	1		Neurological	eye_measurement	8e-22	.	0.5	C	T	33979322	Genetic_variation_affects_morphological_retinal_phenotypes_extracted_from_UK_Biobank_optical_coherence_tomography_images.	Ganglion_cell_inner_plexiform_layer_(GCIPL)_thickness	31,434_European_ancestry_individuals	NA	rs9398171-T	0.71
chr6:108656460_T_C	rs9400239	32.049	1.79e-27	-0.06120	Known		rs9398171-T	0.942488	1		Neurological	eye_measurement	1e-08	.	0.23	C	T	33979322	Genetic_variation_affects_morphological_retinal_phenotypes_extracted_from_UK_Biobank_optical_coherence_tomography_images.	Retinal_nerve_fibre_layer_(RNFL)_thickness	31,434_European_ancestry_individuals	NA	rs9398171-T	0.71
chr6:108656460_T_C	rs9400239	32.049	1.79e-27	-0.06120	Known		rs9398171-T	0.942488	1		Neurological	eye_measurement	8e-22	.	0.5	C	T	33979322	Genetic_variation_affects_morphological_retinal_phenotypes_extracted_from_UK_Biobank_optical_coherence_tomography_images.	Retinal_nerve_fibre_layer_thickness_or_ganglion_cell_inner_plexiform_layer_thickness_(MTAG)	31,434_European_ancestry_individuals	NA	rs9398171-T	0.71
chr6:111159192_C_A	rs449308	16.472	9.14e-11	0.04620	Novel		rs12196873-A	0.863467	0		Reproduction	age_at_menopause	3e-08	.	0.16	A	C	26414677	Large-scale_genomic_analyses_link_reproductive_aging_to_hypothalamic_signaling,_breast_cancer_susceptibility_and_BRCA1-mediated_DNA_repair.	Menopause_(age_at_onset)	up_to_69,626_European_ancestry_women	NA	rs12196873-A	0.85
chr6:126091807_C_T	rs11154343	30.820	1.85e-20	-0.05100	Known		rs11154343-T	1	1		Brain_Structure	cortical_surface_area_measurement	1e-12	(total)	612.917	C	T	32193296	The_genetic_architecture_of_the_human_cerebral_cortex.	Cortical_surface_area	33,992_European_ancestry_individuals	14,727_European_ancestry_individuals,_2,943_individuals	rs11154343-T	0.3121
chr6:126470949_A_G	rs11759026	23.839	2.82e-47	0.08810	Known		rs11759026-A	1	1		Personality/Environment	neuroticism_measurement	1e-06	.	4.876	A	G	29255261	Association_analysis_in_over_329,000_individuals_identifies_116_independent_variants_influencing_neuroticism.	Neuroticism	329,821_European_ancestry_individuals	122,867_European_ancestry_individuals	rs11759026-A	0.77086
chr6:126470949_A_G	rs11759026	23.839	2.82e-47	0.08810	Known		rs11759026-A	1	1		Personality/Environment	neuroticism_measurement	4e-08	.	5.51	A	G	29500382	Item-level_analyses_reveal_genetic_heterogeneity_in_neuroticism.	Neurociticism	380,506_European_ancestry_individuals	NA	rs11759026-A	0.229136
chr6:126470949_A_G	rs11759026	23.839	2.82e-47	0.08810	Known		rs11759026-A	1	1		Cognition/Learning	self_reported_educational_attainment	4e-09	(conditional-joint)	0.0098	A	G	30038396	Gene_discovery_and_polygenic_prediction_from_a_genome-wide_association_study_of_educational_attainment_in_1.1_million_individuals.	Educational_attainment_(years_of_education)	up_to_1,131,881_European_ancestry_individuals	NA	rs11759026-A	0.7669
chr6:126470949_A_G	rs11759026	23.839	2.82e-47	0.08810	Known		rs11759026-A	1	1		Pulmonary	vital_capacity	2e-06	(EA)	19.5	A	G	30061609	Multiethnic_meta-analysis_identifies_ancestry-specific_and_cross-ancestry_loci_for_pulmonary_function.	Lung_function_(FVC)	60,552_European_ancestry_individuals,_8,429_African_individuals,_9,959_Korean_ancestry_individuals,_11,775_Hispanic_individuals	.	rs11759026-A	0.76
chr6:126470949_A_G	rs11759026	23.839	2.82e-47	0.08810	Known		rs11759026-G	1	1		Auto-Immune	type_II_diabetes_mellitus	2e-18	.	1.07	A	G	30297969	Fine-mapping_type_2_diabetes_loci_to_single-variant_resolution_using_high-density_imputation_and_islet-specific_epigenome_maps.	Type_2_diabetes	74,124_European_ancestry_cases,_824,006_European_ancestry_controls	NA	rs11759026-G	0.2321
chr6:126470949_A_G	rs11759026	23.839	2.82e-47	0.08810	Known		rs11759026-?	1	1		Personality/Environment	neuroticism_measurement	5e-08	.	.	A	G	30595370	Leveraging_Polygenic_Functional_Enrichment_to_Improve_GWAS_Power.	Neuroticism	approximately_372,000_European_ancestry_individuals	NA	rs11759026-?	NR
chr6:126470949_A_G	rs11759026	23.839	2.82e-47	0.08810	Known		rs11759026-?	1	1		Auto-Immune	type_II_diabetes_mellitus	7e-12	.	.	A	G	30595370	Leveraging_Polygenic_Functional_Enrichment_to_Improve_GWAS_Power.	Type_2_diabetes	approximately_459,000_European_ancestry_individuals	NA	rs11759026-?	NR
chr6:126470949_A_G	rs11759026	23.839	2.82e-47	0.08810	Known		rs11759026-A	1	1		Brain_Structure	intracranial_volume_measurement	1e-18	.	8.793	A	G	30818988	Genetic_Markers_of_ADHD-Related_Variations_in_Intracranial_Volume.	Intracranial_volume	24,024_European_ancestry_individuals	NA	rs11759026-A	NR
chr6:126470949_A_G	rs11759026	23.839	2.82e-47	0.08810	Known		rs11759026-G	1	1		Biochemistry	Drugs_used_in_diabetes_use_measurement	9e-11	.	0.09031687	A	G	31015401	Genome-wide_association_study_of_medication-use_and_associated_disease_in_the_UK_Biobank.	Medication_use_(drugs_used_in_diabetes)	15,272_European_ancestry_cases,_29,0641_European_ancestry_controls	NA	rs11759026-G	0.226203
chr6:126470949_A_G	rs11759026	23.839	2.82e-47	0.08810	Known		rs11759026-?	1	1		Brain_Structure	brain_volume_measurement	4e-09	(left_lateral_orbitofrontal)	.	A	G	31676860	Genome-wide_association_analysis_of_19,629_individuals_identifies_variants_influencing_regional_brain_volumes_and_refines_their_genetic_co-architecture_with_cognitive_and_mental_health_traits.	Brain_region_volumes	19,629_British_ancestry_individuals	NA	rs11759026-?	NR
chr6:126470949_A_G	rs11759026	23.839	2.82e-47	0.08810	Known		rs11759026-A	1	1		Brain_Structure	cortical_surface_area_measurement	1e-34	(total)	1142.2577	A	G	32193296	The_genetic_architecture_of_the_human_cerebral_cortex.	Cortical_surface_area	33,992_European_ancestry_individuals	14,727_European_ancestry_individuals,_2,943_individuals	rs11759026-A	0.7628
chr6:126470949_A_G	rs11759026	23.839	2.82e-47	0.08810	Known		rs11759026-?	1	1		Brain_Structure	total_cortical_area_measurement	4e-20	.	1.5906	A	G	32198502	Global_and_Regional_Development_of_the_Human_Cerebral_Cortex:_Molecular_Architecture_and_Occupational_Aptitudes.	Cortical_surface_area_(global_PC1)	23,784_European_ancestry_individuals	19,512_European_ancestry_individuals,_6,234_individuals	rs11759026-?	NR
chr6:126470949_A_G	rs11759026	23.839	2.82e-47	0.08810	Known		rs11759026-G	1	1		Auto-Immune	type_II_diabetes_mellitus	7e-19	.	0.0646	A	G	32541925	Discovery_of_318_new_risk_loci_for_type_2_diabetes_and_related_vascular_outcomes_among_1.4_million_participants_in_a_multi-ancestry_meta-analysis.	Type_2_diabetes	148,726_European_ancestry_cases,_965,732_European_ancestry_controls	NA	rs11759026-G	0.2307
chr6:126470949_A_G	rs11759026	23.839	2.82e-47	0.08810	Known		rs11759026-?	1	1		Brain_Structure	cortical_surface_area_measurement	4e-34	(Global)	.	A	G	32963231	Genetic_correlations_and_genome-wide_associations_of_cortical_structure_in_general_population_samples_of_22,824_adults.	Cortical_surface_area	18,617_European_and_African_American_ancestry_individuals	22,363_European_ancestry_individuals	rs11759026-?	.
chr6:126470949_A_G	rs11759026	23.839	2.82e-47	0.08810	Known		rs11759026-?	1	1		Brain_Structure	brain_volume_measurement	6e-19	(Global)	.	A	G	32963231	Genetic_correlations_and_genome-wide_associations_of_cortical_structure_in_general_population_samples_of_22,824_adults.	Cortical_volume	22,824_European_and_African_American_ancestry_individuals	NA	rs11759026-?	.
chr6:126786103_A_G	rs12525327	24.679	8.88e-25	-0.06020	Known		rs13204965-C	0.877813	1		Bone_Mineral_Density	bone_density	3e-08	(femoral_neck)	0.067	A	C	21533022	Genome-wide_association_study_using_extreme_truncate_selection_identifies_novel_genes_affecting_bone_mineral_density_and_fracture_risk.	Bone_mineral_density	900_European_ancestry_female_individuals_with_low_hip_bone_mineral_density,_1,055_European_ancestry_female_individuals_with_high_hip_bone_mineral_density	20,898_European_ancestry_female_individuals	rs13204965-C	NR
chr6:126786103_A_G	rs12525327	24.679	8.88e-25	-0.06020	Known		rs13204965-A	0.877813	1		Bone_Mineral_Density	femoral_neck_bone_mineral_density	8e-12	.	0.04	A	T	22504420	Genome-wide_meta-analysis_identifies_56_bone_mineral_density_loci_and_reveals_14_loci_associated_with_risk_of_fracture.	Femoral_neck_bone_mineral_density	Up_to_32,961_European_and_East_Asian_ancestry_individuals	Up_to_50,933_European_and_East_Asian_ancestry_individuals	rs13204965-A	0.76
chr6:126786103_A_G	rs12525327	24.679	8.88e-25	-0.06020	Known		rs13204965-A	0.877813	1		Bone_Mineral_Density	bone_density	2e-06	.	0.09	A	T	24945404	Phenotypic_dissection_of_bone_mineral_density_reveals_skeletal_site_specificity_and_facilitates_the_identification_of_novel_loci_in_the_genetic_regulation_of_bone_mass_attainment.	Bone_mineral_density_(paediatric,_total_body_less_head)	8,007_European_ancestry_children,_289_Surinamese_ancestry_children,_300_Turkish_ancestry_children,_232_Moroccan_ancestry_children,_588_children	NA	rs13204965-A	0.76
chr6:126786103_A_G	rs12525327	24.679	8.88e-25	-0.06020	Known		rs1262476-G	0.837071	1		Bone_Mineral_Density	bone_density	4e-08	(EA)	0.1045	A	G	24945404	Phenotypic_dissection_of_bone_mineral_density_reveals_skeletal_site_specificity_and_facilitates_the_identification_of_novel_loci_in_the_genetic_regulation_of_bone_mass_attainment.	Bone_mineral_density_(paediatric,_upper_limb)	8,007_European_ancestry_children,_289_Surinamese_ancestry_children,_300_Turkish_ancestry_children,_232_Moroccan_ancestry_children,_588_children	NA	rs1262476-G	NR
chr6:126786103_A_G	rs12525327	24.679	8.88e-25	-0.06020	Known		rs13204965-A	0.877813	1		Bone_Mineral_Density	bone_density	1e-18	.	0.0619	A	T	29304378	Life-Course_Genome-wide_Association_Study_Meta-analysis_of_Total_Body_BMD_and_Assessment_of_Age-Specific_Effects.	Total_body_bone_mineral_density	56,284_European_ancestry_individuals,_up_to_1,333_African_American_individuals,_up_to_9,328_admixed_individuals	NA	rs13204965-A	0.771
chr6:126786103_A_G	rs12525327	24.679	8.88e-25	-0.06020	Known		rs13194508-T	0.881840	1		Bone_Mineral_Density	femoral_neck_bone_mineral_density	2e-10	.	0.0528	T	C	29499414	Joint_study_of_two_genome-wide_association_meta-analyses_identified_20p12.1_and_20q13.33_for_bone_mineral_density.	Femoral_neck_bone_mineral_density	up_to_4,692_European_ancestry_individuals,_up_to_1,539_Han_Chinese_ancestry_individuals,_up_to_849_African_American_individuals,_up_to_446_Hispanic_individuals,_2,882_European_ancestry_whole-genome_sequenced_individuals,_3,549_European_ancestry_whole-exome_sequenced_individuals,_26,534_European_ancestry_non-array_genotype_imputed_individuals	NA	rs13194508-T	0.751557
chr6:126786103_A_G	rs12525327	24.679	8.88e-25	-0.06020	Known		rs13212044-T	0.836753	81588		Cognition/Learning	intelligence	1e-08	.	5.666	G	T	29942086	Genome-wide_association_meta-analysis_in_269,867_individuals_identifies_new_genetic_and_functional_links_to_intelligence.	Intelligence	269,867_European_ancestry_individuals	NA	rs13212044-T	NR
chr6:126786103_A_G	rs12525327	24.679	8.88e-25	-0.06020	Known		rs1262476-A	0.837071	1		Personality/Environment	longevity	1e-06	.	1.12	A	T	31413261	A_meta-analysis_of_genome-wide_association_studies_identifies_multiple_longevity_genes.	Longevity_(age_>90th_survival_percentile)	11,262_European_ancestry_cases,_2,178_East_Asian_ancestry_cases,_177_African_American_cases,_25,483_European_ancestry_controls,_2,299_East_Asian_ancestry_controls,_211_African_American_controls.	NA	rs1262476-A	0.24
chr6:126786103_A_G	rs12525327	24.679	8.88e-25	-0.06020	Known		rs12525327-?	1	1		Brain_Structure	brain_volume_measurement	5e-11	(total_brain_volume)	.	A	G	31676860	Genome-wide_association_analysis_of_19,629_individuals_identifies_variants_influencing_regional_brain_volumes_and_refines_their_genetic_co-architecture_with_cognitive_and_mental_health_traits.	Brain_region_volumes	19,629_British_ancestry_individuals	NA	rs12525327-?	NR
chr6:126786103_A_G	rs12525327	24.679	8.88e-25	-0.06020	Known		rs13212044-T	0.836753	81588		Brain_Structure	cortical_surface_area_measurement	2e-13	(total)	676.50757	G	T	32193296	The_genetic_architecture_of_the_human_cerebral_cortex.	Cortical_surface_area	33,992_European_ancestry_individuals	14,727_European_ancestry_individuals,_2,943_individuals	rs13212044-T	0.2501
chr6:127097543_G_A	rs12524625	32.591	3.22e-15	0.04310	Novel		rs1936797-A	0.858238	1		Biochemistry	C-reactive_protein_measurement,_high_density_lipoprotein_cholesterol_measurement	7e-09	.	.	A	G	27286809	Bivariate_genome-wide_association_study_identifies_novel_pleiotropic_loci_for_lipids_and_inflammation.	C-reactive_protein_levels_or_HDL-cholesterol_levels_(pleiotropy)	65,000_individuals_(C-reactive_protein),_99,900_individuals_(HDL-cholesterol)	NA	rs1936797-A	NR
chr6:127097543_G_A	rs12524625	32.591	3.22e-15	0.04310	Novel		rs2745349-C	0.862905	1		Blood_Trait	reticulocyte_count	1e-09	.	0.02410666	A	C	27863252	The_Allelic_Landscape_of_Human_Blood_Cell_Trait_Variation_and_Links_to_Common_Complex_Disease.	High_light_scatter_reticulocyte_count	170,761_European_ancestry_individuals	NA	rs2745349-C	0.2932
chr6:127097543_G_A	rs12524625	32.591	3.22e-15	0.04310	Novel		rs1936799-T	0.858020	1		Blood_Trait	reticulocyte_count	3e-10	.	0.02487475	C	T	27863252	The_Allelic_Landscape_of_Human_Blood_Cell_Trait_Variation_and_Links_to_Common_Complex_Disease.	Reticulocyte_count	170,641_European_ancestry_individuals	NA	rs1936799-T	0.2902
chr6:127097543_G_A	rs12524625	32.591	3.22e-15	0.04310	Novel		rs1936797-G	0.858238	1		Anthropometric	BMI-adjusted_waist_circumference,_physical_activity_measurement	7e-12	(EA,women)	0.0407	A	G	28448500	Genome-wide_physical_activity_interactions_in_adiposity_-_A_meta-analysis_of_200,452_adults.	Waist_circumference_adjusted_for_BMI_in_active_individuals	1,957_African_American_women,_1,773_Filipino_ancestry_women,_305_Indian_ancestry_women,_67,139_European_ancestry_women,_1,206_African_American_men,_2,029_Indian_ancestry_men,_43,100_European_ancestry_men,_at_least_4,819_European_ancestry_individuals	4,807_African_American_women,_12,347_European_ancestry_women,_265_African_American_men,_14,540_European_ancestry_men	rs1936797-G	0.28959999999999997
chr6:127097543_G_A	rs12524625	32.591	3.22e-15	0.04310	Novel		rs1936797-?	0.858238	1		Anthropometric	BMI-adjusted_waist_circumference,_physical_activity_measurement	3e-11	(EA,_women)	.	A	G	28448500	Genome-wide_physical_activity_interactions_in_adiposity_-_A_meta-analysis_of_200,452_adults.	Waist_circumference_adjusted_for_BMI_(joint_analysis_main_effects_and_physical_activity_interaction)	2,518_African_American_women,_85,730_European_ancestry_women,_1,773_Filipino_ancestry_women,_1,030_Indian_ancestry_women,_1,457_African_American_men,_54,792_European_ancestry_men,_7,648_Indian_ancestry_men,_5,527_European_ancestry_individuals	6,244_African_American_women,_17,531_European_ancestry_women,_329_African_American_men,_19,956_European_ancestry_men	rs1936797-?	0.28890000000000005
chr6:127097543_G_A	rs12524625	32.591	3.22e-15	0.04310	Novel		rs2745349-C	0.862905	1		Blood_Trait	reticulocyte_count	1e-12	.	0.017254617	A	C	32888494	The_Polygenic_and_Monogenic_Basis_of_Blood_Traits_and_Diseases.	High_light_scatter_reticulocyte_count	408,112_British_individuals	NA	rs2745349-C	0.29412
chr6:127097543_G_A	rs12524625	32.591	3.22e-15	0.04310	Novel		rs2745349-C	0.862905	1		Blood_Trait	reticulocyte_measurement	3e-10	.	0.015346402	A	C	32888494	The_Polygenic_and_Monogenic_Basis_of_Blood_Traits_and_Diseases.	High_light_scatter_reticulocyte_percentage_of_red_cells	408,112_British_individuals	NA	rs2745349-C	0.29413
chr6:31358389_C_T	rs4947311	42.629	1.62e-07	0.03060	Known		rs4947311-T	1	1		Blood_Trait	mean_corpuscular_hemoglobin	6e-26	.	0.03719869	C	T	27863252	The_Allelic_Landscape_of_Human_Blood_Cell_Trait_Variation_and_Links_to_Common_Complex_Disease.	Mean_corpuscular_hemoglobin	172,332_European_ancestry_individuals	NA	rs4947311-T	0.4917
chr6:31358389_C_T	rs4947311	42.629	1.62e-07	0.03060	Known		rs9266229-C	0.826942	844		Cardio_Vascular	low_density_lipoprotein_cholesterol_measurement	1e-06	.	0.021	C	T	29507422	A_large_electronic-health-record-based_genome-wide_study_of_serum_lipids.	Low_density_lipoprotein_cholesterol_levels	76,627_European_ancestry_individuals,_7,795_Hispanic_individuals,_6,855_East_Asian_ancestry_individuals,_2,958_African_American_individuals,_439_South_Asian_ancestry_individuals	NA	rs9266229-C	NR
chr6:31358389_C_T	rs4947311	42.629	1.62e-07	0.03060	Known		rs9266229-C	0.826942	844		Cardio_Vascular	total_cholesterol_measurement	3e-10	.	0.027	C	T	29507422	A_large_electronic-health-record-based_genome-wide_study_of_serum_lipids.	Total_cholesterol_levels	76,627_European_ancestry_individuals,_7,795_Hispanic_individuals,_6,855_East_Asian_ancestry_individuals,_2,958_African_American_individuals,_439_South_Asian_ancestry_individuals	NA	rs9266229-C	NR
chr6:31358389_C_T	rs4947311	42.629	1.62e-07	0.03060	Known		rs9266229-C	0.826942	844		Cardio_Vascular	triglyceride_measurement	4e-09	.	0.023	C	T	29507422	A_large_electronic-health-record-based_genome-wide_study_of_serum_lipids.	Triglycerides	76,627_European_ancestry_individuals,_7,795_Hispanic_individuals,_6,855_East_Asian_ancestry_individuals,_2,958_African_American_individuals,_439_South_Asian_ancestry_individuals	NA	rs9266229-C	NR
chr6:31358389_C_T	rs4947311	42.629	1.62e-07	0.03060	Known		rs4947311-T	1	1		Blood_Trait	mean_corpuscular_hemoglobin	1e-26	.	0.023138076	C	T	32888494	The_Polygenic_and_Monogenic_Basis_of_Blood_Traits_and_Diseases.	Mean_corpuscular_hemoglobin	408,112_British_individuals	NA	rs4947311-T	0.491335
chr6:31842089_T_G	rs9267573	7.890	4.48e-10	0.05300	Known		rs3131382-A	0.806273	1		Others	Mastocytosis	3e-08	.	2.602	T	C	32752121	Results_from_a_Genome-Wide_Association_Study_(GWAS)_in_Mastocytosis_Reveal_New_Gene_Polymorphisms_Associated_with_WHO_Subgroups.	Mastocytosis	234_European_ancestry_cases,_5,606_European_ancestry_controls	NA	rs3131382-A	0.03194
chr6:31842089_T_G	rs9267573	7.890	4.48e-10	0.05300	Known		rs3131382-A	0.806273	1		Auto-Immune	systemic_mastocytosis	9e-07	.	3.247	T	C	32752121	Results_from_a_Genome-Wide_Association_Study_(GWAS)_in_Mastocytosis_Reveal_New_Gene_Polymorphisms_Associated_with_WHO_Subgroups.	Systemic_mastocytosis	93_European_ancestry_cases,_5,606_European_ancestry_controls	NA	rs3131382-A	0.03194
chr6:37174552_G_A	rs180819997	0.759	2.17e-11	-0.19120	Novel		rs180819997-?	1	1		Anthropometric	body_height	4e-09	.	.	G	A	30595370	Leveraging_Polygenic_Functional_Enrichment_to_Improve_GWAS_Power.	Height	approximately_458,000_European_ancestry_individuals	NA	rs180819997-?	NR
chr7:121329915_G_GCT	rs142005327	25.355	7.32e-12	0.05090	Known		rs7776725-C	0.852706	1		Bone_Mineral_Density	bone_density	2e-06	(BD-TT)	.	T	C	19396169	A_large-scale_genome-wide_association_study_of_Asian_populations_uncovers_genetic_factors_influencing_eight_quantitative_traits.	Biomedical_quantitative_traits	8,842_Korean_ancestry_individuals	7,861_Korean_ancestry_individuals	rs7776725-C	0.13
chr7:121329915_G_GCT	rs142005327	25.355	7.32e-12	0.05090	Known		rs3801387-A	0.882503	1		Bone_Mineral_Density	bone_density	3e-51	.	0.09	A	G	22504420	Genome-wide_meta-analysis_identifies_56_bone_mineral_density_loci_and_reveals_14_loci_associated_with_risk_of_fracture.	Lumbar_spine_bone_mineral_density	Up_to_32,961_European_and_East_Asian_ancestry_individuals	Up_to_50,933_European_and_East_Asian_ancestry_individuals	rs3801387-A	0.74
chr7:121329915_G_GCT	rs142005327	25.355	7.32e-12	0.05090	Known		rs917727-T	0.874086	1		Bone_Mineral_Density	bone_density	1e-27	.	0.154	C	T	22792070	Meta-analysis_of_genome-wide_scans_for_total_body_BMD_in_children_and_adults_reveals_allelic_heterogeneity_and_age-specific_effects_at_the_WNT16_locus.	Bone_mineral_density	1,834_European_ancestry_children,_825_children	11,052_European_ancestry_individuals	rs917727-T	0.273
chr7:121329915_G_GCT	rs142005327	25.355	7.32e-12	0.05090	Known		rs10242100-?	0.882509	1		Bone_Mineral_Density	bone_density	2e-10	(hip)	.	A	G	24249740	Multistage_genome-wide_association_meta-analyses_identified_two_new_loci_for_bone_mineral_density.	Bone_mineral_density	5,833_European_ancestry_females,_2,639_European_ancestry_males,_784_Han_Chinese_ancestry_females,_763_Han_Chinese_ancestry_males,_712_African_American_females,_409_Hispanic_females	7,010_European_ancestry_females,_3,772_European_ancestry_males,_2,980_East_Asian_ancestry_females,_2,159_East_Asian_ancestry_males	rs10242100-?	NR
chr7:121329915_G_GCT	rs142005327	25.355	7.32e-12	0.05090	Known		rs7776725-C	0.852706	1		Bone_Mineral_Density	bone_density	2e-15	(EA)	0.1582	T	C	24945404	Phenotypic_dissection_of_bone_mineral_density_reveals_skeletal_site_specificity_and_facilitates_the_identification_of_novel_loci_in_the_genetic_regulation_of_bone_mass_attainment.	Bone_mineral_density_(paediatric,_total_body_less_head)	8,007_European_ancestry_children,_289_Surinamese_ancestry_children,_300_Turkish_ancestry_children,_232_Moroccan_ancestry_children,_588_children	NA	rs7776725-C	NR
chr7:121329915_G_GCT	rs142005327	25.355	7.32e-12	0.05090	Known		rs7776725-C	0.852706	1		Bone_Mineral_Density	radius_bone_mineral_density	1e-25	.	0.186	T	C	26367794	Whole-genome_sequencing_identifies_EN1_as_a_determinant_of_bone_density_and_fracture.	Forearm_bone_mineral_density	6,627_European_ancestry_individuals,_1,221_whole_genome_sequenced_European_ancestry_individuals,_295_whole_exome_sequenced_European_ancestry_individuals,	2,662_European_ancestry_individuals	rs7776725-C	0.285
chr7:121329915_G_GCT	rs142005327	25.355	7.32e-12	0.05090	Known		rs7776725-C	0.852706	1		Bone_Mineral_Density	femoral_neck_bone_mineral_density	6e-07	(females)	0.13	T	C	27424934	Genome-wide_association_study_in_East_Asians_suggests_UHMK1_as_a_novel_bone_mineral_density_susceptibility_gene.	Bone_mineral_density_(femoral_neck)	2,729_Korean_ancestry_individuals	1,547_Han_Chinese_ancestry_individuals,_3,237_European_ancestry_individuals	rs7776725-C	0.13
chr7:121329915_G_GCT	rs142005327	25.355	7.32e-12	0.05090	Known		rs7776725-C	0.852706	1		Bone_Mineral_Density	hip_bone_mineral_density	9e-09	.	0.12	T	C	27424934	Genome-wide_association_study_in_East_Asians_suggests_UHMK1_as_a_novel_bone_mineral_density_susceptibility_gene.	Bone_mineral_density_(total_hip)	2,729_Korean_ancestry_individuals	1,547_Chinese_Han_ancestry_individuals,_3,237_European_ancestry_individuals	rs7776725-C	0.13
chr7:121329915_G_GCT	rs142005327	25.355	7.32e-12	0.05090	Known		rs3779381-G	0.989230	3180		Bone_Mineral_Density	bone_quantitative_ultrasound_measurement	1e-21	(male)	0.19	A	G	28472463	Genome-wide_association_study_meta-analysis_for_quantitative_ultrasound_parameters_of_bone_identifies_five_novel_loci_for_broadband_ultrasound_attenuation.	Bone_ultrasound_measurement_(velocity_of_sound)	1,268_whole_genome_sequenced_European_ancestry_women,_8,880_European_ancestry_women,_6,479_European_ancestry_men	NA	rs3779381-G	0.25
chr7:121329915_G_GCT	rs142005327	25.355	7.32e-12	0.05090	Known		rs917727-T	0.874086	1		Bone_Mineral_Density	bone_density	5e-17	.	0.1289	C	T	28743860	Bivariate_genome-wide_association_meta-analysis_of_pediatric_musculoskeletal_traits_reveals_pleiotropic_effects_at_the_SREBF1/TOM1L2_locus.	Bone_mineral_density_(paediatric,_total_body_less_head)	8,327_European_ancestry_individuals,_2,087_individuals	NA	rs917727-T	0.29
chr7:121329915_G_GCT	rs142005327	25.355	7.32e-12	0.05090	Known		rs917727-T	0.874086	1		Bone_Mineral_Density	bone_density,_lean_body_mass	3e-20	.	.	C	T	28743860	Bivariate_genome-wide_association_meta-analysis_of_pediatric_musculoskeletal_traits_reveals_pleiotropic_effects_at_the_SREBF1/TOM1L2_locus.	TB-LM_or_TBLH-BMD_(pleiotropy)	8,327_European_ancestry_individuals,_2,087_individuals	NA	rs917727-T	0.29
chr7:121329915_G_GCT	rs142005327	25.355	7.32e-12	0.05090	Known		rs3801387-A	0.882503	1		Bone_Mineral_Density	bone_density	3e-87	(European)	0.1377	A	G	29304378	Life-Course_Genome-wide_Association_Study_Meta-analysis_of_Total_Body_BMD_and_Assessment_of_Age-Specific_Effects.	Total_body_bone_mineral_density	56,284_European_ancestry_individuals,_up_to_1,333_African_American_individuals,_up_to_9,328_admixed_individuals	NA	rs3801387-A	0.7337
chr7:121329915_G_GCT	rs142005327	25.355	7.32e-12	0.05090	Known		rs917726-A	0.874462	1		Bone_Mineral_Density	bone_density	5e-21	.	0.137	A	T	29304378	Life-Course_Genome-wide_Association_Study_Meta-analysis_of_Total_Body_BMD_and_Assessment_of_Age-Specific_Effects.	Total_body_bone_mineral_density_(age_0-15)	11,807_European_and_unknown_ancestry_individuals	NA	rs917726-A	0.7269
chr7:121329915_G_GCT	rs142005327	25.355	7.32e-12	0.05090	Known		rs10242100-A	0.882509	1		Bone_Mineral_Density	bone_density	8e-23	.	0.1614	A	G	29304378	Life-Course_Genome-wide_Association_Study_Meta-analysis_of_Total_Body_BMD_and_Assessment_of_Age-Specific_Effects.	Total_body_bone_mineral_density_(age_30-45)	10,062_European_and_unknown_ancestry_individuals	NA	rs10242100-A	0.7296
chr7:121329915_G_GCT	rs142005327	25.355	7.32e-12	0.05090	Known		rs3801387-A	0.882503	1		Bone_Mineral_Density	bone_density	3e-30	.	0.1359	A	G	29304378	Life-Course_Genome-wide_Association_Study_Meta-analysis_of_Total_Body_BMD_and_Assessment_of_Age-Specific_Effects.	Total_body_bone_mineral_density_(age_45-60)	18,805_European_individuals	NA	rs3801387-A	0.7348
chr7:121329915_G_GCT	rs142005327	25.355	7.32e-12	0.05090	Known		rs3801387-A	0.882503	1		Bone_Mineral_Density	bone_density	3e-35	.	0.1337	A	G	29304378	Life-Course_Genome-wide_Association_Study_Meta-analysis_of_Total_Body_BMD_and_Assessment_of_Age-Specific_Effects.	Total_body_bone_mineral_density_(age_over_60)	22,504_European_ancestry_and_African_American_individuals	NA	rs3801387-A	0.7266
chr7:121329915_G_GCT	rs142005327	25.355	7.32e-12	0.05090	Known		rs3779381-A	0.989230	3180		Bone_Mineral_Density	femoral_neck_bone_mineral_density	1e-14	.	0.0605	A	G	29499414	Joint_study_of_two_genome-wide_association_meta-analyses_identified_20p12.1_and_20q13.33_for_bone_mineral_density.	Femoral_neck_bone_mineral_density	up_to_4,692_European_ancestry_individuals,_up_to_1,539_Han_Chinese_ancestry_individuals,_up_to_849_African_American_individuals,_up_to_446_Hispanic_individuals,_2,882_European_ancestry_whole-genome_sequenced_individuals,_3,549_European_ancestry_whole-exome_sequenced_individuals,_26,534_European_ancestry_non-array_genotype_imputed_individuals	NA	rs3779381-A	0.742765
chr7:121329915_G_GCT	rs142005327	25.355	7.32e-12	0.05090	Known		rs3779381-A	0.989230	3180		Bone_Mineral_Density	spine_bone_mineral_density	1e-18	.	0.0782	A	G	29499414	Joint_study_of_two_genome-wide_association_meta-analyses_identified_20p12.1_and_20q13.33_for_bone_mineral_density.	Lumbar_spine_bone_mineral_density	up_to_4,692_European_ancestry_individuals,_up_to_1,539_Han_Chinese_ancestry_individuals,_up_to_849_African_American_individuals,_up_to_446_Hispanic_individuals,_2,882_European_ancestry_whole-genome_sequenced_individuals,_3,549_European_ancestry_whole-exome_sequenced_individuals,_26,534_European_ancestry_non-array_genotype_imputed_individuals	NA	rs3779381-A	0.742765
chr7:121329915_G_GCT	rs142005327	25.355	7.32e-12	0.05090	Known		rs7776725-?	0.852706	1		Bone_Mineral_Density	bone_density	2e-06	.	.	T	C	30172743	Assessing_the_genetic_correlations_between_early_growth_parameters_and_bone_mineral_density:_A_polygenic_risk_score_analysis.	Total_body_bone_mineral_density	2,286_European_ancestry_individuals	NA	rs7776725-?	NR
chr7:121329915_G_GCT	rs142005327	25.355	7.32e-12	0.05090	Known		rs718766-?	0.874810	1		Bone_Mineral_Density	radius_bone_mineral_density	2e-10	.	.	T	C	30172743	Assessing_the_genetic_correlations_between_early_growth_parameters_and_bone_mineral_density:_A_polygenic_risk_score_analysis.	Ulna_and_radius_bone_mineral_density	2,286_European_ancestry_individuals	NA	rs718766-?	NR
chr7:121329915_G_GCT	rs142005327	25.355	7.32e-12	0.05090	Known		rs3779381-G	0.989230	3180		Auto-Immune	rheumatoid_arthritis,_ischemic_cardiomyopathy	2e-07	.	1.77	A	G	30251476	A_genome-wide_association_study_identifies_a_3'UTR_genetic_variant_of_RARB_associated_with_carotid_intima-media_thickness_in_rheumatoid_arthritis.	Ischemic_heart_disease_in_rheumatoid_arthritis	224_Spanish_ancestry_patients,_2,765_Spanish_ancestry_controls	NA	rs3779381-G	0.283
chr7:121329915_G_GCT	rs142005327	25.355	7.32e-12	0.05090	Known		rs3779381-A	0.989230	3180		Bone_Mineral_Density	heel_bone_mineral_density	4e-143	.	0.0793046	A	G	30598549	An_atlas_of_genetic_influences_on_osteoporosis_in_humans_and_mice.	Heel_bone_mineral_density	426,824_British_ancestry_individuals	NA	rs3779381-A	0.74094
chr7:121329915_G_GCT	rs142005327	25.355	7.32e-12	0.05090	Known		rs3779381-G	0.989230	3180		Bone_Mineral_Density	Drugs_affecting_bone_structure_and_mineralization_use_measurement	5e-10	.	0.11386992	A	G	31015401	Genome-wide_association_study_of_medication-use_and_associated_disease_in_the_UK_Biobank.	Medication_use_(drugs_affecting_bone_structure_and_mineralization)	7,870_European_ancestry_cases,_207,798_European_ancestry_controls	NA	rs3779381-G	0.258819
chr7:32850625_C_T	rs13229464	34.689	9.65e-11	-0.03550	Known		rs13229464-T	1	1		Anthropometric	BMI-adjusted_waist-hip_ratio	3e-07	.	0.011	C	T	30239722	Meta-analysis_of_genome-wide_association_studies_for_body_fat_distribution_in_694,649_individuals_of_European_ancestry.	Waist-to-hip_ratio_adjusted_for_BMI	379,501_European_ancestry_female_individuals	NA	rs13229464-T	0.3163
chr7:41966080_G_A	rs929387	32.684	6.88e-11	0.03610	Novel		rs2299148-?	0.966643	1		Others	seasonal_gut_microbiome_measurement	7e-06	(genus_Desulfovibrio)	0.5819566	G	A	26528553	Genome-Wide_Association_Studies_of_the_Human_Gut_Microbiota.	Gut_microbiome_composition_(summer)	91_Hutterite_individuals	NA	rs2299148-?	NR
chr7:41966080_G_A	rs929387	32.684	6.88e-11	0.03610	Novel		rs4724083-T	0.991843	1		Cognition/Learning	self_reported_educational_attainment	4e-08	.	0.0083	C	T	30038396	Gene_discovery_and_polygenic_prediction_from_a_genome-wide_association_study_of_educational_attainment_in_1.1_million_individuals.	Educational_attainment_(years_of_education)	up_to_1,131,881_European_ancestry_individuals	NA	rs4724083-T	0.3227
chr7:45921046_G	.	32.125	1.15e-09	0.04010	Novel		rs11977526-A	0.919505	1		Biochemistry	IGFBP-3_measurement	3e-101	(IGFBP-3)	.	G	A	21216879	A_genome-wide_association_study_identifies_novel_loci_associated_with_circulating_IGF-I_and_IGFBP-3.	Insulin-like_growth_factors	10,280_European_ancestry_individuals	NA	rs11977526-A	0.41
chr7:45921046_G	.	32.125	1.15e-09	0.04010	Novel		rs11977526-A	0.919505	1		Cardio_Vascular	systolic_blood_pressure	4e-08	.	0.0194	G	A	27618447	Trans-ancestry_meta-analyses_identify_rare_and_common_variants_associated_with_blood_pressure_and_hypertension.	Systolic_blood_pressure	up_to_165,276_European_ancestry_individuals,_up_to_27,487_South_Asian_ancestry_individuals	up_to_125,713_European_ancestry_individuals,_up_to_2,641_South_Asian_ancestry_individuals,_4,632_Hispanic_individuals,_22,077_African_American_individuals	rs11977526-A	0.3797
chr7:45921046_G	.	32.125	1.15e-09	0.04010	Novel		rs11977526-A	0.919505	1		Cardio_Vascular	pulse_pressure_measurement	3e-29	.	0.36	G	A	27618448	Meta-analysis_identifies_common_and_rare_variants_influencing_blood_pressure_and_overlapping_with_metabolic_trait_loci.	Pulse_pressure	120,473_European_ancestry_individuals,_21,503_African_American_individuals,_4,586_Hispanic_individuals	154,543_European_ancestry_individuals,_26,183_South_Asian_ancestry_individuals	rs11977526-A	0.397
chr7:45921046_G	.	32.125	1.15e-09	0.04010	Novel		rs11977526-A	0.919505	1		Cardio_Vascular	systolic_blood_pressure	3e-11	.	0.3	G	A	27618448	Meta-analysis_identifies_common_and_rare_variants_influencing_blood_pressure_and_overlapping_with_metabolic_trait_loci.	Systolic_blood_pressure	120,473_European_ancestry_individuals,_21,503_African_American_individuals,_4,586_Hispanic_individuals	154,543_European_ancestry_individuals,_26,183_South_Asian_ancestry_individuals	rs11977526-A	0.397
chr7:45921046_G	.	32.125	1.15e-09	0.04010	Novel		rs11977526-G	0.919505	1		Cardio_Vascular	diastolic_blood_pressure	9e-07	(EA)	0.198	G	T	27841878	Genome-wide_association_analyses_using_electronic_health_records_identify_new_loci_influencing_blood_pressure_variation.	Diastolic_blood_pressure	80,792_European_ancestry_individuals,_8,231_Latino_individuals,_3,058_African_American_individuals,_7,243_East_Asian_ancestry_individuals,_461_South_Asian_ancestry_individuals	NA	rs11977526-G	.
chr7:45921046_G	.	32.125	1.15e-09	0.04010	Novel		rs11977526-G	0.919505	1		Cardio_Vascular	pulse_pressure_measurement	8e-17	(EA)	0.346	G	T	27841878	Genome-wide_association_analyses_using_electronic_health_records_identify_new_loci_influencing_blood_pressure_variation.	Pulse_pressure	80,792_European_ancestry_individuals,_8,231_Latino_individuals,_3,058_African_American_individuals,_7,243_East_Asian_ancestry_individuals,_461_South_Asian_ancestry_individuals	NA	rs11977526-G	.
chr7:45921046_G	.	32.125	1.15e-09	0.04010	Novel		rs11977526-G	0.919505	1		Cardio_Vascular	systolic_blood_pressure	3e-10	.	0.248	G	T	27841878	Genome-wide_association_analyses_using_electronic_health_records_identify_new_loci_influencing_blood_pressure_variation.	Systolic_blood_pressure	295,529_European_ancestry_individuals,_8,231_Latino_individuals,_3,058_African_American_individuals,_2,029_African_British_individuals,_7,701_East_Asian_ancestry_individuals,_2,735_South_Asian_ancestry_individuals,_1,979_mixed_and_unknown_ancestry_individuals	NA	rs11977526-G	.
chr7:45921046_G	.	32.125	1.15e-09	0.04010	Novel		rs11977526-A	0.919505	1		Cardio_Vascular	pulse_pressure_measurement,_diastolic_blood_pressure,_systolic_blood_pressure,_hypertension	7e-16	(Het)	.	G	A	28498854	Single-trait_and_multi-trait_genome-wide_association_analyses_identify_novel_loci_for_blood_pressure_in_African-ancestry_populations.	Blood_pressure_traits_(multi-trait_analysis)	Up_to_31,155_African_individuals	Up_to_4,187_African_individuals,_up_to_14,016_Korean_ancestry_individuals,_up_to_23,914_European_ancestry_individuals,_up_to_12,278_Hispanic_individuals	rs11977526-A	NR
chr7:45921046_G	.	32.125	1.15e-09	0.04010	Novel		rs11977526-A	0.919505	1		Cardio_Vascular	diastolic_blood_pressure	5e-06	.	0.2829	G	A	28498854	Single-trait_and_multi-trait_genome-wide_association_analyses_identify_novel_loci_for_blood_pressure_in_African-ancestry_populations.	Diastolic_blood_pressure	Up_to_31,155_African_individuals	Up_to_4,187_African_individuals,_up_to_14,016_Korean_ancestry_individuals,_up_to_23,914_European_ancestry_individuals,_up_to_12,278_Hispanic_individuals	rs11977526-A	NR
chr7:45921046_G	.	32.125	1.15e-09	0.04010	Novel		rs11977526-A	0.919505	1		Cardio_Vascular	pulse_pressure_measurement	9e-07	.	0.359	G	A	28498854	Single-trait_and_multi-trait_genome-wide_association_analyses_identify_novel_loci_for_blood_pressure_in_African-ancestry_populations.	Pulse_pressure	Up_to_31,155_African_individuals	Up_to_4,187_African_individuals,_up_to_14,016_Korean_ancestry_individuals,_up_to_23,914_European_ancestry_individuals,_up_to_12,278_Hispanic_individuals	rs11977526-A	NR
chr7:45921046_G	.	32.125	1.15e-09	0.04010	Novel		rs11977526-A	0.919505	1		Cardio_Vascular	pulse_pressure_measurement	5e-09	(Japanese)	0.3649	G	A	30487518	Interethnic_analyses_of_blood_pressure_loci_in_populations_of_East_Asian_and_European_descent.	Pulse_pressure	130,777_Japanese_ancestry_individuals	53,008_East_Asian_individuals,_105,253_Japanese_ancestry_individuals	rs11977526-A	0.7802
chr7:45921046_G	.	32.125	1.15e-09	0.04010	Novel		rs2854746-C	1.000000	42620		Cardio_Vascular	diastolic_blood_pressure	1e-19	.	0.228	G	C	30578418	Trans-ethnic_association_study_of_blood_pressure_determinants_in_over_750,000_individuals.	Diastolic_blood_pressure	365,998_European_ancestry_individuals,_63,490_African_ancestry_individuals,_22,802_Hispanic_individuals,_4,792_Asian_ancestry_individuals,_2,695_Native_American_ancestry_individuals	299,024_European_ancestry_individuals,_17,277_individuals	rs2854746-C	0.4472
chr7:50666665_C_T	rs2237468	25.316	1.56e-15	0.04960	Known		rs2282930-A	0.957661	1		Bone_Mineral_Density	femoral_neck_bone_mineral_density	3e-06	.	0.03	G	A	22504420	Genome-wide_meta-analysis_identifies_56_bone_mineral_density_loci_and_reveals_14_loci_associated_with_risk_of_fracture.	Femoral_neck_bone_mineral_density	Up_to_32,961_European_and_East_Asian_ancestry_individuals	Up_to_50,933_European_and_East_Asian_ancestry_individuals	rs2282930-A	0.24
chr7:50666665_C_T	rs2237468	25.316	1.56e-15	0.04960	Known		rs2299156-T	0.796313	1		Cognition/Learning	self_reported_educational_attainment	2e-08	(MTAG)	0.0094	C	T	30038396	Gene_discovery_and_polygenic_prediction_from_a_genome-wide_association_study_of_educational_attainment_in_1.1_million_individuals.	Educational_attainment_(MTAG)	1,311,438_European_ancestry_individuals	NA	rs2299156-T	0.189
chr7:50666665_C_T	rs2237468	25.316	1.56e-15	0.04960	Known		rs2282930-A	0.957661	1		Cognition/Learning	self_reported_educational_attainment	1e-08	(conditional-joint)	0.0095	G	A	30038396	Gene_discovery_and_polygenic_prediction_from_a_genome-wide_association_study_of_educational_attainment_in_1.1_million_individuals.	Educational_attainment_(years_of_education)	up_to_1,131,881_European_ancestry_individuals	NA	rs2282930-A	0.2296
chr7:50666665_C_T	rs2237468	25.316	1.56e-15	0.04960	Known		rs2237467-A	0.957246	1		Anthropometric	birth_weight	5e-09	.	0.018178	G	A	31043758	Maternal_and_fetal_genetic_effects_on_birth_weight_and_their_relevance_to_cardio-metabolic_risk_factors.	Birth_weight	298,142_European_ancestry_individuals,_6,635_African_American_individuals,_1,449_Filipino_individuals,_420_Turkish_individuals,_365_Moroccan_individuals,_395_Surinamese_individuals,_1,052_Afro-Caribbean_individuals,_612_Hispanic_individuals,_1,180_Thai_individuals,_840_Chinese_ancestry_individuals,_10,133_individuals	NR	rs2237467-A	0.220803
chr7:54873635_C_T	rs76928645	11.914	1.04e-24	0.08610	Known		rs74504435-G	0.885071	1		Personality/Environment	wellbeing_measurement	2e-08	.	0.008569431	A	G	30643256	Multivariate_genome-wide_analyses_of_the_well-being_spectrum.	Well-being_spectrum_(multivariate_analysis)	2,083,151_European_ancestry_individuals	287,239_European_ancestry_individuals	rs74504435-G	0.101869461696237
chr7:54873635_C_T	rs76928645	11.914	1.04e-24	0.08610	Known		rs76928645-?	1	1		Brain_Structure	brain_volume_measurement	9e-10	(right_thalamus_proper)	.	C	T	31676860	Genome-wide_association_analysis_of_19,629_individuals_identifies_variants_influencing_regional_brain_volumes_and_refines_their_genetic_co-architecture_with_cognitive_and_mental_health_traits.	Brain_region_volumes	19,629_British_ancestry_individuals	NA	rs76928645-?	NR
chr7:54873635_C_T	rs76928645	11.914	1.04e-24	0.08610	Known		rs76928645-?	1	1		Brain_Structure	brain_measurement,_neuroimaging_measurement	3e-08	.	.	C	T	32665545	Understanding_the_genetic_determinants_of_the_brain_with_MOSTest.	Brain_morphology_(min-P)	26,502_European_ancestry_individuals	NA	rs76928645-?	.
chr7:54873635_C_T	rs76928645	11.914	1.04e-24	0.08610	Known		rs151057105-?	0.883373	1		Brain_Structure	brain_measurement,_neuroimaging_measurement	3e-30	.	.	C	T	32665545	Understanding_the_genetic_determinants_of_the_brain_with_MOSTest.	Brain_morphology_(MOSTest)	26,502_European_ancestry_individuals	NA	rs151057105-?	.
chr7:54873635_C_T	rs76928645	11.914	1.04e-24	0.08610	Known		rs76928645-?	1	1		Brain_Structure	neuroimaging_measurement,_brain_volume_measurement	8e-09	.	.	C	T	32665545	Understanding_the_genetic_determinants_of_the_brain_with_MOSTest.	Subcortical_volume_(min-P)	26,502_European_ancestry_individuals	NA	rs76928645-?	.
chr7:54873635_C_T	rs76928645	11.914	1.04e-24	0.08610	Known		rs76928645-?	1	1		Brain_Structure	neuroimaging_measurement,_brain_volume_measurement	5e-30	.	.	C	T	32665545	Understanding_the_genetic_determinants_of_the_brain_with_MOSTest.	Subcortical_volume_(MOSTest)	26,502_European_ancestry_individuals	NA	rs76928645-?	.
chr7:92612137_C_G	rs42036	26.166	2.31e-15	-0.04750	Known		rs42041-G	0.990053	1		Auto-Immune	rheumatoid_arthritis	4e-06	.	1.11	C	G	18794853	Common_variants_at_CD40_and_other_loci_confer_risk_of_rheumatoid_arthritis.	Rheumatoid_arthritis	3,393_European_ancestry_cases,_12,460_European_ancestry_controls	3,929_European_ancestry_cases,_5,807_European_ancestry_controls	rs42041-G	0.24
chr7:92612137_C_G	rs42036	26.166	2.31e-15	-0.04750	Known		rs42039-T	0.979324	1		Anthropometric	body_height	4e-88	.	0.068	C	T	25282103	Defining_the_role_of_common_variation_in_the_genomic_and_biological_architecture_of_adult_human_height.	Height	253,288_European_ancestry_individuals	80,067_European_ancestry_individuals	rs42039-T	0.266
chr7:92612137_C_G	rs42036	26.166	2.31e-15	-0.04750	Known		rs42034-A	0.990443	2308		Cardio_Vascular	pulse_pressure_measurement	8e-08	(EA)	0.245	A	G	27841878	Genome-wide_association_analyses_using_electronic_health_records_identify_new_loci_influencing_blood_pressure_variation.	Pulse_pressure	80,792_European_ancestry_individuals,_8,231_Latino_individuals,_3,058_African_American_individuals,_7,243_East_Asian_ancestry_individuals,_461_South_Asian_ancestry_individuals	NA	rs42034-A	.
chr7:92612137_C_G	rs42036	26.166	2.31e-15	-0.04750	Known		rs42034-A	0.990443	2308		Cardio_Vascular	systolic_blood_pressure	1e-09	.	0.27	A	G	27841878	Genome-wide_association_analyses_using_electronic_health_records_identify_new_loci_influencing_blood_pressure_variation.	Systolic_blood_pressure	295,529_European_ancestry_individuals,_8,231_Latino_individuals,_3,058_African_American_individuals,_2,029_African_British_individuals,_7,701_East_Asian_ancestry_individuals,_2,735_South_Asian_ancestry_individuals,_1,979_mixed_and_unknown_ancestry_individuals	NA	rs42034-A	.
chr7:92612137_C_G	rs42036	26.166	2.31e-15	-0.04750	Known		rs42044-G	0.863224	1		Blood_Trait	monocyte_percentage_of_leukocytes	6e-28	.	0.04381826	T	G	27863252	The_Allelic_Landscape_of_Human_Blood_Cell_Trait_Variation_and_Links_to_Common_Complex_Disease.	Monocyte_percentage_of_white_cells	170,494_European_ancestry_individuals	NA	rs42044-G	0.2719
chr7:92612137_C_G	rs42036	26.166	2.31e-15	-0.04750	Known		rs42039-T	0.979324	1		Anthropometric	BMI-adjusted_hip_circumference	3e-06	.	0.0485	C	T	28552196	Whole-Genome_Sequencing_Coupled_to_Imputation_Discovers_Genetic_Signals_for_Anthropometric_Traits.	Hip_circumference_adjusted_for_BMI	1,247_whole_genome_sequenced_European_ancestry_individuals,_3,052_whole_genome_sequenced_individuals,_29,518_European_ancestry_individuals,_400_Carlantino_(founder/genetic_isolate)_individuals,_831_Friuli_Venezia_Giulia_(founder/genetic_isolate)_individuals,_998_Mylopotamos_(founder/genetic_isolate)_individuals,_871_Pomak_(founder/genetic_isolate)_individuals	205,905_European_ancestry_individuals	rs42039-T	0.2481
chr7:92612137_C_G	rs42036	26.166	2.31e-15	-0.04750	Known		rs42039-?	0.979324	1		Cardio_Vascular	Ischemic_stroke	2e-07	.	.	C	T	29531354	Multiancestry_genome-wide_association_study_of_520,000_subjects_identifies_32_loci_associated_with_stroke_and_stroke_subtypes.	Ischemic_stroke	34,217_European_ancestry_cases,_406,111_European_ancestry_controls	NA	rs42039-?	NR
chr7:92612137_C_G	rs42036	26.166	2.31e-15	-0.04750	Known		rs42039-?	0.979324	1		Cardio_Vascular	stroke	2e-07	.	.	C	T	29531354	Multiancestry_genome-wide_association_study_of_520,000_subjects_identifies_32_loci_associated_with_stroke_and_stroke_subtypes.	Stroke	40,585_European_ancestry_cases,_406,111_European_ancestry_controls	NA	rs42039-?	NR
chr7:92612137_C_G	rs42036	26.166	2.31e-15	-0.04750	Known		rs56201652-G	0.845892	1		Cardio_Vascular	atrial_fibrillation	2e-12	.	1.05	G	A	30061737	Biobank-driven_genomic_discovery_yields_new_insight_into_atrial_fibrillation_biology.	Atrial_fibrillation	60,620_European_ancestry_cases,_970,216_European_ancestry_controls	NA	rs56201652-G	0.733
chr7:92612137_C_G	rs42036	26.166	2.31e-15	-0.04750	Known		rs42044-?	0.863224	1		Anthropometric	lean_body_mass	3e-41	.	0.33291	T	G	30593698	Genomics_of_body_fat_percentage_may_contribute_to_sex_bias_in_anorexia_nervosa.	Fat-free_mass	70,700_European_ancestry_female_individuals,_85,261_European_ancestry_male_individuals	NA	rs42044-?	NR
chr7:92612137_C_G	rs42036	26.166	2.31e-15	-0.04750	Known		rs42039-?	0.979324	1		Anthropometric	body_height	3e-240	.	.	C	T	30595370	Leveraging_Polygenic_Functional_Enrichment_to_Improve_GWAS_Power.	Height	approximately_458,000_European_ancestry_individuals	NA	rs42039-?	NR
chr7:92612137_C_G	rs42036	26.166	2.31e-15	-0.04750	Known		rs42044-?	0.863224	1		Anthropometric	BMI-adjusted_waist_circumference	9e-21	.	.	T	G	31669095	Shared_Genetic_and_Experimental_Links_between_Obesity-Related_Traits_and_Asthma_Subtypes_in_UK_Biobank.	Waist_circumference_adjusted_for_body_mass_index	457,690_European_ancestry_individuals	NA	rs42044-?	NR
chr7:92612137_C_G	rs42036	26.166	2.31e-15	-0.04750	Known		rs42043-G	0.990400	1		Blood_Trait	platelet_count	2e-11	.	.	A	G	32888493	Trans-ethnic_and_Ancestry-Specific_Blood-Cell_Genetics_in_746,667_Individuals_from_5_Global_Populations.	Platelet_count	721,201_African_American_or_Afro-Caribbean,_African_ancestry,_European_ancestry,_East_Asian_ancestry,_Hispanic_or_Latin_American_and_South_Asian_ancestry_individuals	NA	rs42043-G	0.218251
chr7:92612137_C_G	rs42036	26.166	2.31e-15	-0.04750	Known		rs42043-G	0.990400	1		Blood_Trait	eosinophil_count	9e-37	.	0.033424534	A	G	32888494	The_Polygenic_and_Monogenic_Basis_of_Blood_Traits_and_Diseases.	Eosinophil_counts	408,112_British_individuals	NA	rs42043-G	0.246667
chr7:92612137_C_G	rs42036	26.166	2.31e-15	-0.04750	Known		rs42043-G	0.990400	1		Blood_Trait	eosinophil_percentage_of_leukocytes	4e-12	.	0.018255131	A	G	32888494	The_Polygenic_and_Monogenic_Basis_of_Blood_Traits_and_Diseases.	Eosinophil_percentage_of_white_cells	408,112_British_individuals	NA	rs42043-G	0.246659
chr7:92612137_C_G	rs42036	26.166	2.31e-15	-0.04750	Known		rs2282979-C	0.846043	1		Blood_Trait	monocyte_percentage_of_leukocytes	6e-41	.	0.034528237	T	C	32888494	The_Polygenic_and_Monogenic_Basis_of_Blood_Traits_and_Diseases.	Monocyte_percentage_of_white_cells	408,112_British_individuals	NA	rs2282979-C	0.268727
chr7:92612137_C_G	rs42036	26.166	2.31e-15	-0.04750	Known		rs42039-T	0.979324	1		Blood_Trait	neutrophil_count	2e-41	.	0.03751936	C	T	32888494	The_Polygenic_and_Monogenic_Basis_of_Blood_Traits_and_Diseases.	Neutrophil_count	408,112_British_individuals	NA	rs42039-T	0.244162
chr7:92612137_C_G	rs42036	26.166	2.31e-15	-0.04750	Known		rs42039-T	0.979324	1		Blood_Trait	platelet_crit	8e-11	.	0.017082771	C	T	32888494	The_Polygenic_and_Monogenic_Basis_of_Blood_Traits_and_Diseases.	Plateletcrit	408,112_British_individuals	NA	rs42039-T	0.244343
chr7:92612137_C_G	rs42036	26.166	2.31e-15	-0.04750	Known		rs42034-A	0.990443	2308		Auto-Immune	rheumatoid_arthritis	1e-08	.	0.92	A	G	33310728	Large-scale_meta-analysis_across_East_Asian_and_European_populations_updated_genetic_architecture_and_variant-driven_biology_of_rheumatoid_arthritis,_identifying_11_novel_susceptibility_loci.	Rheumatoid_arthritis	14,361_European_ancestry_cases,_43,923_European_ancestry_controls,_8,267_East_Asian_ancestry_cases,_244,741_East_Asian_ancestry_controls	NA	rs42034-A	NR
chr7:99484107_A_G	rs6962772	15.829	9.26e-09	-0.04100	Novel		rs4646450-?	0.877875	0		Biochemistry	blood_metabolite_measurement,_X12063_measurement	5e-50	(X12063_levels)	.	G	A	25898920	Genomics_and_metabolomics_of_muscular_mass_in_a_community-based_sample_of_UK_females.	Blood_metabolite_levels	3,953_European_ancestry_individuals	NA	rs4646450-?	NR
chr7:99484107_A_G	rs6962772	15.829	9.26e-09	-0.04100	Novel		rs3843540-T	0.942599	1		Others	grip_strength_measurement	2e-08	.	0.002	T	C	29691431	Biological_Insights_Into_Muscular_Strength:_Genetic_Findings_in_the_UK_Biobank.	Hand_grip_strength	334,825_British_ancestry_individuals	NA	rs3843540-T	0.8514
chr7:99484107_A_G	rs6962772	15.829	9.26e-09	-0.04100	Novel		rs3901286-?	0.989553	1		Anthropometric	body_mass_index	2e-19	.	.	C	A	30595370	Leveraging_Polygenic_Functional_Enrichment_to_Improve_GWAS_Power.	Body_mass_index	approximately_458,000_European_ancestry_individuals	NA	rs3901286-?	NR
chr7:99484107_A_G	rs6962772	15.829	9.26e-09	-0.04100	Novel		rs12333760-?	0.918088	0		Addiction	smoking_status_measurement	3e-09	.	.	T	C	30595370	Leveraging_Polygenic_Functional_Enrichment_to_Improve_GWAS_Power.	Smoking_status	approximately_458,000_European_ancestry_individuals	NA	rs12333760-?	NR
chr7:99484107_A_G	rs6962772	15.829	9.26e-09	-0.04100	Novel		rs10254729-G	0.990857	0		Addiction	smoking_initiation	7e-14	.	0.0152304	T	G	30643251	Association_studies_of_up_to_1.2_million_individuals_yield_new_insights_into_the_genetic_etiology_of_tobacco_and_alcohol_use.	Age_of_smoking_initiation_(MTAG)	up_to_931,815_European_ancestry__individuals	NA	rs10254729-G	0.152
chr7:99484107_A_G	rs6962772	15.829	9.26e-09	-0.04100	Novel		rs13437771-G	0.999917	1		Addiction	smoking_status_measurement	1e-14	.	0.027109828	A	G	30643251	Association_studies_of_up_to_1.2_million_individuals_yield_new_insights_into_the_genetic_etiology_of_tobacco_and_alcohol_use.	Smoking_initiation_(ever_regular_vs_never_regular)	up_to_1,232,091_European_ancestry_individuals	NA	rs13437771-G	0.155
chr7:99484107_A_G	rs6962772	15.829	9.26e-09	-0.04100	Novel		rs10254729-G	0.990857	0		Addiction	smoking_status_measurement	6e-23	.	0.014771	T	G	30643251	Association_studies_of_up_to_1.2_million_individuals_yield_new_insights_into_the_genetic_etiology_of_tobacco_and_alcohol_use.	Smoking_initiation_(ever_regular_vs_never_regular)_(MTAG)	up_to_1,359,002_European_ancestry_individuals	NA	rs10254729-G	0.153
chr7:99484107_A_G	rs6962772	15.829	9.26e-09	-0.04100	Novel		rs883403-T	0.999833	33753		Addiction	smoking_behavior	3e-10	.	0.017332198	T	C	30643258	Genome-wide_association_analyses_of_risk_tolerance_and_risky_behaviors_in_over_1_million_individuals_identify_hundreds_of_loci_and_shared_genetic_influences.	Smoking_status_(ever_vs_never_smokers)	518,633_European_ancestry_individuals	NA	rs883403-T	0.8426
chr7:99484107_A_G	rs6962772	15.829	9.26e-09	-0.04100	Novel		rs10257273-T	0.943319	0		Biochemistry	dehydroepiandrosterone_sulphate_measurement	9e-14	.	0.10549	A	T	31169883	Genetic_association_study_of_eight_steroid_hormones_and_implications_for_sexual_dimorphism_of_coronary_artery_disease.	DHEAS_levels	4,301_European_ancestry_men,_3,358_European_ancestry_women	NA	rs10257273-T	0.148
chr7:99484107_A_G	rs6962772	15.829	9.26e-09	-0.04100	Novel		rs6962772-A	1	1		Addiction	smoking_behaviour_measurement	8e-09	.	0.016	A	G	31689377	Evidence_for_causal_effects_of_lifetime_smoking_on_risk_for_depression_and_schizophrenia:_a_Mendelian_randomisation_study.	Lifetime_smoking_index	462,690_European_ancestry_individuals	NA	rs6962772-A	0.846
chr7:99484107_A_G	rs6962772	15.829	9.26e-09	-0.04100	Novel		rs6961634-G	0.942955	0		Biochemistry	C-reactive_protein_measurement	2e-20	.	0.0273754	G	A	31900758	Using_Mendelian_randomization_to_evaluate_the_causal_relationship_between_serum_C-reactive_protein_levels_and_age-related_macular_degeneration.	C-reactive_protein_levels	418,642_British_ancestry_individuals	NA	rs6961634-G	0.851052
chr7:99484107_A_G	rs6962772	15.829	9.26e-09	-0.04100	Novel		rs11772470-A	0.939219	1		Reproduction	testosterone_measurement	8e-14	.	0.0301631	G	A	32042192	Using_human_genetics_to_understand_the_disease_impacts_of_testosterone_in_men_and_women.	Total_testosterone_levels	194,453_European_ancestry_men	NA	rs11772470-A	0.14826399999999995
chr7:99484107_A_G	rs6962772	15.829	9.26e-09	-0.04100	Novel		rs2404324-A	0.998850	58270		Addiction	smoking_status_measurement	4e-08	.	1.0387452	A	G	32231276	Minimal_phenotyping_yields_genome-wide_association_signals_of_low_specificity_for_major_depression.	Smoking_status_(ever_vs_never_smokers)	336,066_British_ancestry_individuals	NA	rs2404324-A	0.8453
chr7:99484107_A_G	rs6962772	15.829	9.26e-09	-0.04100	Novel		rs4646450-A	0.877875	0		Blood_Trait	neutrophil_count	5e-10	.	0.016304	G	A	32888493	Trans-ethnic_and_Ancestry-Specific_Blood-Cell_Genetics_in_746,667_Individuals_from_5_Global_Populations.	Neutrophil_count	519,288_European_ancestry_individuals	NA	rs4646450-A	0.162442
chr7:99484107_A_G	rs6962772	15.829	9.26e-09	-0.04100	Novel		rs10257273-A	0.943319	0		Personality/Environment	daytime_rest_measurement	1e-12	.	0.0085	A	T	33568662	Genetic_determinants_of_daytime_napping_and_effects_on_cardiometabolic_health.	Daytime_nap	452,633_European_ancestry_individuals	541,333_European_ancestry_individuals	rs10257273-A	.
chr8:129865524_T_C	rs384752	51.331	1.01e-10	-0.03320	Novel		rs401526-T	0.899963	1		Cognition/Learning	self_reported_educational_attainment	2e-14	(MTAG)	0.0101	T	C	30038396	Gene_discovery_and_polygenic_prediction_from_a_genome-wide_association_study_of_educational_attainment_in_1.1_million_individuals.	Educational_attainment_(MTAG)	1,311,438_European_ancestry_individuals	NA	rs401526-T	0.5258
chr8:129865524_T_C	rs384752	51.331	1.01e-10	-0.03320	Novel		rs298601-T	0.908986	1		Cognition/Learning	self_reported_educational_attainment	7e-14	(conditional-joint)	0.0105	T	C	30038396	Gene_discovery_and_polygenic_prediction_from_a_genome-wide_association_study_of_educational_attainment_in_1.1_million_individuals.	Educational_attainment_(years_of_education)	up_to_1,131,881_European_ancestry_individuals	NA	rs298601-T	0.5237
chr8:129865524_T_C	rs384752	51.331	1.01e-10	-0.03320	Novel		rs401526-T	0.899963	1		Cognition/Learning	mathematical_ability	3e-09	(MTAG)	0.0098	T	C	30038396	Gene_discovery_and_polygenic_prediction_from_a_genome-wide_association_study_of_educational_attainment_in_1.1_million_individuals.	Highest_math_class_taken_(MTAG)	811,539_European_ancestry_individuals	NA	rs401526-T	0.5154
chr8:129865524_T_C	rs384752	51.331	1.01e-10	-0.03320	Novel		rs837065-?	0.794809	24324		Cognition/Learning	self_reported_educational_attainment	5e-12	.	.	C	T	30595370	Leveraging_Polygenic_Functional_Enrichment_to_Improve_GWAS_Power.	Educational_attainment_(years_of_education)	approximately_455,000_European_ancestry_individuals	NA	rs837065-?	NR
chr8:144522536_T_G	rs13277542	49.576	1.79e-11	-0.03490	Novel		rs2721173-T	0.817489	3492		Cognition/Learning	self_reported_educational_attainment	9e-06	.	0.02	C	T	25201988	Common_genetic_variants_associated_with_cognitive_performance_identified_using_the_proxy-phenotype_method.	Educational_attainment	106,736_European_ancestry_individuals	NA	rs2721173-T	0.473
chr8:144522536_T_G	rs13277542	49.576	1.79e-11	-0.03490	Novel		rs2721173-?	0.817489	3492		Cognition/Learning	intelligence,_self_reported_educational_attainment	4e-09	.	5.899	C	T	29186694	Large-Scale_Cognitive_GWAS_Meta-Analysis_Reveals_Tissue-Specific_Neural_Expression_and_Potential_Nootropic_Drug_Targets.	Cognitive_ability_(MTAG)	436,124_European_ancestry_individuals	NA	rs2721173-?	NR
chr8:144522536_T_G	rs13277542	49.576	1.79e-11	-0.03490	Novel		rs2721173-T	0.817489	3492		Cognition/Learning	intelligence	1e-14	.	0.022603778	C	T	29326435	A_combined_analysis_of_genetically_correlated_traits_identifies_187_loci_and_a_role_for_neurogenesis_and_myelination_in_intelligence.	Intelligence_(MTAG)	120,934_British_ancestry_individuals,_127,548_individuals	NA	rs2721173-T	NR
chr8:144522536_T_G	rs13277542	49.576	1.79e-11	-0.03490	Novel		rs4925812-?	0.806650	1		Cognition/Learning	intelligence	5e-08	.	5.45	C	T	29844566	Study_of_300,486_individuals_identifies_148_independent_genetic_loci_influencing_general_cognitive_function.	General_cognitive_ability	up_to_300,486_European_ancestry_individuals	NA	rs4925812-?	NR
chr8:144522536_T_G	rs13277542	49.576	1.79e-11	-0.03490	Novel		rs2721173-T	0.817489	3492		Cognition/Learning	intelligence	3e-09	.	5.938	C	T	29942086	Genome-wide_association_meta-analysis_in_269,867_individuals_identifies_new_genetic_and_functional_links_to_intelligence.	Intelligence	269,867_European_ancestry_individuals	NA	rs2721173-T	NR
chr8:144522536_T_G	rs13277542	49.576	1.79e-11	-0.03490	Novel		rs2721173-T	0.817489	3492		Cognition/Learning	cognitive_function_measurement	6e-09	.	0.0166	C	T	30038396	Gene_discovery_and_polygenic_prediction_from_a_genome-wide_association_study_of_educational_attainment_in_1.1_million_individuals.	Cognitive_performance	257,841_European_ancestry_individuals	NA	rs2721173-T	0.4728
chr8:144522536_T_G	rs13277542	49.576	1.79e-11	-0.03490	Novel		rs3757966-?	0.820927	3303		Blood_Trait	red_blood_cell_distribution_width	2e-18	.	.	G	A	30595370	Leveraging_Polygenic_Functional_Enrichment_to_Improve_GWAS_Power.	Red_cell_distribution_width	approximately_445,000_European_ancestry_individuals	NA	rs3757966-?	NR
chr8:144522536_T_G	rs13277542	49.576	1.79e-11	-0.03490	Novel		rs2721173-T	0.817489	3492		Personality/Environment	household_income	7e-09	.	0.011699863	C	T	31844048	Genome-wide_analysis_identifies_molecular_systems_and_149_genetic_loci_associated_with_income.	Household_income_(MTAG)	505,541_British_and_unknown_ancestry_individuals	NA	rs2721173-T	0.4714
chr8:144522536_T_G	rs13277542	49.576	1.79e-11	-0.03490	Novel		rs13277542-G	1	1		Blood_Trait	red_blood_cell_distribution_width	4e-19	.	0.018036	T	G	32888493	Trans-ethnic_and_Ancestry-Specific_Blood-Cell_Genetics_in_746,667_Individuals_from_5_Global_Populations.	Red_cell_distribution_width	531,774_European_ancestry_individuals	NA	rs13277542-G	0.487326
chr8:144522536_T_G	rs13277542	49.576	1.79e-11	-0.03490	Novel		rs3757966-A	0.820927	3303		Blood_Trait	red_blood_cell_distribution_width	7e-15	.	0.017280696	G	A	32888494	The_Polygenic_and_Monogenic_Basis_of_Blood_Traits_and_Diseases.	Red_cell_distribution_width	408,112_British_individuals	NA	rs3757966-A	0.468855
chr8:144522536_T_G	rs13277542	49.576	1.79e-11	-0.03490	Novel		rs2721173-C	0.817489	3492		Cognition/Learning	cognitive_function_measurement,_self_reported_educational_attainment	7e-09	.	0.03638399	C	T	33414549	Investigating_the_genetic_architecture_of_noncognitive_skills_using_GWAS-by-subtraction.	Cognitive_aspects_of_educational_attainment	257,700_European_ancestry_individuals	NA	rs2721173-C	0.461233

## Sheet: Suppl_Table_4a_sMRI_phenoCorr
Phenotype correlation of ICV, height, and BMI with cortical and subcortical regions (areas, volumes, and thickness) using data from 37,100 UKB participants.
pheno_sMRI is the name of cortical or sub-cortical region trait, trait is either ICV/height against which correlation is computed
pearson_corr is measure of Pearson correlation between testes traits, pearson_p_value is pvalue for measure of correlation.
intercept is measure of intercept value from simple linear regression of pheno_sMRI vs trait, slope is measure of slope showing relationhsip between tested traits from linear regression, p_value is p value of association from linear regression.
pheno_sMRI	trait	pearson_corr	pearson_p_value	intercept	slope	p_value
Volume_3rd_Ventricle	ICV	0.31887171528129543	0.0	-3.2334089911260875e-12	0.0011743042914965887	0.0
Volume_4th_Ventricle	ICV	0.2257051799243765	0.0	-5.675744579171172e-13	0.0009462980057678879	0.0
Volume_5th_Ventricle	ICV	0.01100698270616815	0.022388790546646616	1.6718564319558223e-16	4.916617978921702e-08	0.02238879054496419
Volume_Accumbens_area_LH	ICV	0.3219020169427167	0.0	6.352664597188747e-13	0.00020002922491733663	0.0
Volume_Accumbens_area_RH	ICV	0.3383095403131453	0.0	3.3985237269062317e-13	0.00020109197597072256	0.0
Volume_Amygdala_LH	ICV	0.3883233383294739	0.0	2.1274042051514777e-12	0.0005964071405245928	0.0
Volume_Amygdala_RH	ICV	0.4643524212738683	0.0	1.0275227216284403e-12	0.0007261490701918973	0.0
Volume_Brain_Stem	ICV	0.5634727653417586	0.0	7.198405955038258e-12	0.009673694561206802	0.0
Volume_BrainSeg	ICV	0.874048326071154	0.0	3.1509113157398043e-10	0.6469450417539834	0.0
Volume_BrainSegNotVent	ICV	0.8474018094107146	0.0	1.8699637812302718e-10	0.6051672221689189	0.0
Volume_BrainSegNotVentSurf	ICV	0.8505823552512711	0.0	3.5213030362574086e-10	0.6054979903818501	0.0
Volume_CC_Anterior	ICV	0.4163981065319367	0.0	4.3327046915651403e-13	0.0005275333636309298	0.0
Volume_CC_Central	ICV	0.1481814607015154	7.683713555715046e-210	3.5806207766039397e-13	0.00013153153158252702	7.683713555136742e-210
Volume_CC_Mid_Anterior	ICV	0.21288906952541406	0.0	3.3336673448333916e-13	0.0001991396177515577	0.0
Volume_CC_Mid_Posterior	ICV	0.20907447143956964	0.0	2.5266009772175195e-13	0.000176945193661768	0.0
Volume_CC_Posterior	ICV	0.34304002815040857	0.0	5.319580191293364e-14	0.00042867456769599854	0.0
Volume_CSF	ICV	0.3470697062417353	0.0	-2.6242930472820227e-13	0.0006830837367880481	0.0
Volume_Caudate_LH	ICV	0.4355074563093956	0.0	1.0130188244704915e-13	0.0014255361525949593	0.0
Volume_Caudate_RH	ICV	0.4583103290682866	0.0	-2.2256680048862837e-13	0.001561646558329106	0.0
Volume_Cerebellum_Cortex_LH	ICV	0.4225266259795391	0.0	4.393334480094044e-11	0.01695274200326942	0.0
Volume_Cerebellum_Cortex_RH	ICV	0.4304991826625626	0.0	5.719650102892795e-11	0.018189939789244564	0.0
Volume_Cerebellum_White_Matter_LH	ICV	0.43619586969690644	0.0	4.6121081693883086e-12	0.006904848446889438	0.0
Volume_Cerebellum_White_Matter_RH	ICV	0.38955927268445023	0.0	4.67930111203259e-12	0.006554809635679837	0.0
Volume_CerebralWhiteMatter_LH	ICV	0.7849509865291855	0.0	3.1359255639000305e-11	0.14890944334578496	0.0
Volume_CerebralWhiteMatter_RH	ICV	0.7855325748212694	0.0	1.2065805090467335e-10	0.14968564368462228	0.0
Volume_Cortex_LH	ICV	0.7344276557902569	0.0	1.6135044909531733e-10	0.117551820547315	0.0
Volume_Cortex_RH	ICV	0.7376190970184664	0.0	5.872847892099171e-11	0.11816749861945003	0.0
Volume_EstimatedTotalIntraCranial	ICV	0.9999999999999996	0.0	0.0	1.0	0.0
Volume_Hippocampus_LH	ICV	0.44212538910937277	0.0	4.119000729468609e-12	0.0012576826101298583	0.0
Volume_Hippocampus_RH	ICV	0.4417821655305569	0.0	4.2307549328857866e-12	0.001331233025411355	0.0
Volume_Inf_Lat_Vent_LH	ICV	0.20468282793754122	0.0	-1.918777103079654e-12	0.00043808934233759497	0.0
Volume_Inf_Lat_Vent_RH	ICV	0.17283115296080886	7.734742816552953e-286	-1.725063372767427e-12	0.00035033316599722967	7.734742815935529e-286
Volume_Lateral_Ventricle_LH	ICV	0.36003614043917187	0.0	-5.184958245642904e-11	0.019926028199835098	0.0
Volume_Lateral_Ventricle_RH	ICV	0.3588293416303672	0.0	-4.8543470941308073e-11	0.017334943334210134	0.0
Volume_Optic_Chiasm	ICV	0.16686021690531705	2.663963688156569e-266	1.2232481689967488e-13	7.521886360890577e-05	2.6639636879477177e-266
Volume_Pallidum_LH	ICV	0.49658485331824853	0.0	1.061840693480432e-12	0.0008201050151253601	0.0
Volume_Pallidum_RH	ICV	0.5240917664683542	0.0	1.2179970928434716e-12	0.0008679230704328342	0.0
Volume_Putamen_LH	ICV	0.41927712493895986	0.0	3.935600027297574e-12	0.0016085087464842965	0.0
Volume_Putamen_RH	ICV	0.4095844899903041	0.0	4.487796797521095e-12	0.0015765346412727006	0.0
Volume_SubCortGray	ICV	0.6823608512740835	0.0	2.3837985574491688e-11	0.021451201795685514	0.0
Volume_SupraTentorial	ICV	0.873858525112532	0.0	3.0079214210536695e-10	0.5966436048142015	0.0
Volume_SupraTentorialNotVent	ICV	0.8463882026256286	0.0	2.669231900921056e-10	0.557654639687834	0.0
Volume_Thalamus_Proper_LH	ICV	0.5854173636013131	0.0	6.354454655740443e-12	0.00289508249150257	0.0
Volume_Thalamus_Proper_RH	ICV	0.6019293802423908	0.0	3.4874229430369036e-12	0.0027887598569802993	0.0
Volume_TotalGray	ICV	0.7842558695905648	0.0	4.5152763482725357e-10	0.2937152058752913	0.0
Volume_VentralDC_LH	ICV	0.5842276838962588	0.0	2.1328318737164053e-12	0.0016294081238051217	0.0
Volume_VentralDC_RH	ICV	0.5790958388821336	0.0	1.8139205841886768e-12	0.001555550252605832	0.0
Volume_VentricleChoroid	ICV	0.3684047162304162	0.0	-1.1385515134895253e-10	0.038989095842668686	0.0
Volume_WM_hypointensities	ICV	0.1714329889707329	3.37645038844803e-281	-1.5346783583235174e-11	0.0037194164630287045	3.3764503881830155e-281
Volume_choroid_plexus_LH	ICV	0.26590397976971836	0.0	-8.068338663151248e-13	0.00043617361735648477	0.0
Volume_choroid_plexus_RH	ICV	0.2850427256699275	0.0	-8.609301078559169e-13	0.0004521937666011604	0.0
Volume_non_WM_hypointensities	ICV	0.0032971934664194373	0.49392708582437733	-6.431573420547992e-16	8.266058331585943e-08	0.4939270857865189
Volume_vessel_LH	ICV	0.08747458794240799	6.991318220571022e-74	-2.0913581696338112e-15	2.7471819471433472e-05	6.991318220044089e-74
Volume_vessel_RH	ICV	0.08426335899014581	1.131980570633586e-68	-2.2172785653088823e-15	2.1381819852121868e-05	1.1319805705446253e-68
Volume_ratio_BrainSegVol_to_eTIV	ICV	-0.3211096214514905	0.0	7.356042716488611e-16	-7.955076756702118e-08	0.0
Volume_ratio_MaskVol_to_eTIV	ICV	-0.33578701960828183	0.0	1.031678745245376e-15	-8.591693580467893e-08	0.0
Area_caudalanteriorcingulate_LH	ICV	0.5231655616859097	0.0	-6.609149172212717e-14	0.0006841637745797235	0.0
Area_caudalanteriorcingulate_RH	ICV	0.34336104237961196	0.0	4.5302763634141156e-14	0.0004309568294089064	0.0
Area_caudalmiddlefrontal_LH	ICV	0.48880194420446077	0.0	4.477381364711279e-13	0.0013046937098596023	0.0
Area_caudalmiddlefrontal_RH	ICV	0.4929404092775516	0.0	-2.036309176235407e-13	0.0012715701838183348	0.0
Area_cuneus_LH	ICV	0.3531161521790893	0.0	3.521419906792494e-13	0.0007544038908768477	0.0
Area_cuneus_RH	ICV	0.3944653300317415	0.0	8.011695056315331e-13	0.0007631723724917836	0.0
Area_entorhinal_LH	ICV	0.2736294754278573	0.0	8.374610644044546e-14	0.0001642483590897774	0.0
Area_entorhinal_RH	ICV	0.267175999455757	0.0	2.7234511061320925e-14	0.00014489650361642332	0.0
Area_fusiform_LH	ICV	0.5169632031500441	0.0	1.4014713465100164e-12	0.0012495090826643393	0.0
Area_fusiform_RH	ICV	0.5073977875990001	0.0	7.453982347565511e-13	0.001236212974767214	0.0
Area_inferiorparietal_LH	ICV	0.4976000195490726	0.0	1.5315975304149713e-12	0.0022385486568761363	0.0
Area_inferiorparietal_RH	ICV	0.4979292374894052	0.0	8.277318807112811e-13	0.002533495800825404	0.0
Area_inferiortemporal_LH	ICV	0.529757169037815	0.0	6.661442521690916e-13	0.0016488055386978144	0.0
Area_inferiortemporal_RH	ICV	0.553696938892471	0.0	1.2653647906327096e-12	0.0017865860750302678	0.0
Area_insula_LH	ICV	0.5803919829692467	0.0	4.2399544455850524e-13	0.0008214304484736129	0.0
Area_insula_RH	ICV	0.5668028570154464	0.0	1.0905999219821137e-12	0.0008242923232132145	0.0
Area_isthmuscingulate_LH	ICV	0.4927330625677239	0.0	3.075295848876107e-13	0.0005670898868083286	0.0
Area_isthmuscingulate_RH	ICV	0.477184571298007	0.0	2.8804165095562594e-13	0.0004913344612278293	0.0
Area_lateraloccipital_LH	ICV	0.45485601161923317	0.0	1.9016270464480604e-12	0.001995272644379679	0.0
Area_lateraloccipital_RH	ICV	0.43631945772769837	0.0	2.4784526607264364e-12	0.00201872872807298	0.0
Area_lateralorbitofrontal_LH	ICV	0.6203747210548622	0.0	6.85880120004214e-13	0.0013568155992824177	0.0
Area_lateralorbitofrontal_RH	ICV	0.6082465394098053	0.0	1.384375767172634e-12	0.00139950890900948	0.0
Area_lingual_LH	ICV	0.3600688557182231	0.0	7.155968834708094e-13	0.0010981265681741363	0.0
Area_lingual_RH	ICV	0.3796382542314165	0.0	1.7222764598399994e-12	0.0012185182541758137	0.0
Area_medialorbitofrontal_LH	ICV	0.5848401801040417	0.0	3.1871340673727977e-13	0.0007200627599208138	0.0
Area_medialorbitofrontal_RH	ICV	0.5900523687478001	0.0	5.540795445956968e-14	0.0006920294389317793	0.0
Area_middletemporal_LH	ICV	0.5736014207560035	0.0	2.953382135977632e-13	0.0021540192571167897	0.0
Area_middletemporal_RH	ICV	0.606138634347279	0.0	2.8074200983358675e-13	0.002076324793851802	0.0
Area_paracentral_LH	ICV	0.5228492339141184	0.0	-4.042317641045147e-13	0.0007864822100462826	0.0
Area_paracentral_RH	ICV	0.5004823963850731	0.0	1.672173125814452e-14	0.0007735532357813181	0.0
Area_parahippocampal_LH	ICV	0.4393058910920812	0.0	1.512349938120845e-13	0.00026366941893715527	0.0
Area_parahippocampal_RH	ICV	0.4243695194975864	0.0	2.362474136588859e-13	0.00024663460383383853	0.0
Area_parsopercularis_LH	ICV	0.37013829008391685	0.0	8.364402468962545e-13	0.0006015174462322651	0.0
Area_parsopercularis_RH	ICV	0.40765038264512715	0.0	5.534910722594938e-14	0.0006811860860452388	0.0
Area_parsorbitalis_LH	ICV	0.40886516630537173	0.0	5.271374237107942e-13	0.00024716803448712293	0.0
Area_parsorbitalis_RH	ICV	0.36955701076891456	0.0	2.7142855413777644e-13	0.0002606687616150758	0.0
Area_parstriangularis_LH	ICV	0.3650043760394291	0.0	1.2622361311317076e-13	0.0006526078980961421	0.0
Area_parstriangularis_RH	ICV	0.3467481058534507	0.0	2.605704282505365e-13	0.0005881139154798751	0.0
Area_pericalcarine_LH	ICV	0.2452012721211807	0.0	9.509144128558835e-13	0.00046452629012827854	0.0
Area_pericalcarine_RH	ICV	0.27355411847339023	0.0	5.68183262256026e-13	0.0005524197680081817	0.0
Area_postcentral_LH	ICV	0.597114377045818	0.0	-4.712512815701825e-13	0.0021673630417361526	0.0
Area_postcentral_RH	ICV	0.580204309731615	0.0	1.7027971876255032e-12	0.0021002292950818577	0.0
Area_posteriorcingulate_LH	ICV	0.4957097363345395	0.0	4.251961431963232e-13	0.0006529993229590954	0.0
Area_posteriorcingulate_RH	ICV	0.4936516465521318	0.0	3.4133406036812094e-15	0.0006626595438917041	0.0
Area_precentral_LH	ICV	0.5606459599268657	0.0	1.7204101631756325e-13	0.0019257136028907303	0.0
Area_precentral_RH	ICV	0.558435689695417	0.0	6.934356540051183e-13	0.0019247830332638168	0.0
Area_precuneus_LH	ICV	0.5504768386397091	0.0	6.497669712172589e-13	0.0018716162929859536	0.0
Area_precuneus_RH	ICV	0.5736720410458102	0.0	5.795173663700336e-13	0.0020885188243799395	0.0
Area_rostralanteriorcingulate_LH	ICV	0.5896011688933231	0.0	9.157811490999477e-14	0.0008553291113546348	0.0
Area_rostralanteriorcingulate_RH	ICV	0.4647552144678798	0.0	-1.9678332040279864e-13	0.0005382325008179666	0.0
Area_rostralmiddlefrontal_LH	ICV	0.5753332718989287	0.0	2.6038784351098215e-12	0.0023300639822633248	0.0
Area_rostralmiddlefrontal_RH	ICV	0.5584455106109077	0.0	1.183227994009096e-12	0.002428018807687869	0.0
Area_superiorfrontal_LH	ICV	0.6569723971809567	0.0	4.173252931674874e-12	0.004026507864973566	0.0
Area_superiorfrontal_RH	ICV	0.6673130661711351	0.0	9.356835579722455e-13	0.004791439265034535	0.0
Area_superiorparietal_LH	ICV	0.4691291035492795	0.0	3.3920140864147105e-13	0.001973813292483963	0.0
Area_superiorparietal_RH	ICV	0.4826414535349987	0.0	1.4771623763871499e-12	0.001994291016958988	0.0
Area_superiortemporal_LH	ICV	0.6090359983587259	0.0	2.3397572902412614e-12	0.002282299723770328	0.0
Area_superiortemporal_RH	ICV	0.6405073847977616	0.0	5.72405576466312e-13	0.0021220725673749244	0.0
Area_supramarginal_LH	ICV	0.48551708931094123	0.0	7.688903011292188e-13	0.00197690627646136	0.0
Area_supramarginal_RH	ICV	0.5225057535525701	0.0	3.449297581876301e-13	0.0018215259042575127	0.0
Area_transversetemporal_LH	ICV	0.3729333782500368	0.0	1.2030699826867413e-13	0.0001962966351415503	0.0
Area_transversetemporal_RH	ICV	0.4302979165837955	0.0	-7.48883930561716e-14	0.0001499648840507328	0.0
Thickness_caudalanteriorcingulate_LH	ICV	-0.07780437784663594	8.659399325492634e-59	2.5962832512216815e-15	-1.741506323774219e-07	8.659399324829396e-59
Thickness_caudalanteriorcingulate_RH	ICV	-0.1068769680732643	1.4849766943421478e-109	2.3832209615716262e-15	-2.843480497159627e-07	1.4849766942238394e-109
Thickness_caudalmiddlefrontal_LH	ICV	0.07135170584896244	1.0504087251292461e-49	1.4860030228428014e-15	8.847737396194127e-08	1.0504087250493973e-49
Thickness_caudalmiddlefrontal_RH	ICV	0.075643041407085	1.169414960336088e-55	1.7670383805119067e-15	9.294793582259414e-08	1.169414960250409e-55
Thickness_cuneus_LH	ICV	0.03743794501205152	7.84630376222507e-15	2.0452625007635933e-15	4.295688846867413e-08	7.846303761649258e-15
Thickness_cuneus_RH	ICV	0.03973841261452851	1.6126549305610545e-16	1.628322038177356e-15	4.3875142628892e-08	1.612654930434399e-16
Thickness_entorhinal_LH	ICV	-0.021382507617594648	9.131788982490148e-06	9.783934279943664e-16	-5.3651937222249785e-08	9.131788981773107e-06
Thickness_entorhinal_RH	ICV	-0.004637625931094623	0.33595857146607644	2.5162372514839114e-15	-1.2489352479967054e-08	0.33595857143865837
Thickness_fusiform_LH	ICV	0.008018715789377042	0.09617575150806304	2.4871191322087492e-15	8.745278996881863e-09	0.09617575150069374
Thickness_fusiform_RH	ICV	0.026718744531440144	2.9500991456708685e-08	2.0095113223718933e-15	3.1107090373103446e-08	2.9500991454268102e-08
Thickness_inferiorparietal_LH	ICV	0.01684652880686892	0.0004733061348016324	1.9863527532690636e-15	1.7395626010788128e-08	0.00047330613476527484
Thickness_inferiorparietal_RH	ICV	0.024471889820102764	3.8145957870111954e-07	2.0005441841357283e-15	2.629587717781103e-08	3.814595786712919e-07
Thickness_inferiortemporal_LH	ICV	-0.0074115296425076235	0.12412108855237004	1.4558046716516786e-15	-8.585030862567882e-09	0.12412108854305538
Thickness_inferiortemporal_RH	ICV	0.03256393477952205	1.4001914136494898e-11	2.147638118536863e-15	3.64647553083399e-08	1.4001914135457443e-11
Thickness_insula_LH	ICV	-0.00012485851496995252	0.9793334258471978	1.6680982745295898e-15	-1.6982441957605565e-10	0.9793334257724632
Thickness_insula_RH	ICV	0.008150932635085368	0.09081468512539066	2.5409046748413576e-15	1.0936563340345774e-08	0.09081468511845095
Thickness_isthmuscingulate_LH	ICV	-0.09626391011182613	3.796975090401222e-89	1.6708262551520155e-15	-1.3582172464446503e-07	3.796975090119195e-89
Thickness_isthmuscingulate_RH	ICV	-0.11671607628767341	2.0399390766291443e-130	1.4300744506286746e-15	-1.7823983683616197e-07	2.0399390764712216e-130
Thickness_lateraloccipital_LH	ICV	0.05941052927880154	5.732065552189115e-35	1.0907986034031648e-15	6.090357171478116e-08	5.732065551751192e-35
Thickness_lateraloccipital_RH	ICV	0.07841780372862375	1.0786090811917162e-59	1.2371607769261848e-15	8.415890460052388e-08	1.078609081109795e-59
Thickness_lateralorbitofrontal_LH	ICV	-0.026608042371252832	3.3632287576303934e-08	2.277812563642381e-15	-3.12378792192222e-08	3.363228757376128e-08
Thickness_lateralorbitofrontal_RH	ICV	-0.08150764702806529	2.331555456171876e-64	2.7698165319144427e-15	-9.69485981217756e-08	2.3315554559868928e-64
Thickness_lingual_LH	ICV	0.1036224606330013	4.573813942261203e-103	1.757018185253148e-15	1.2167604388054423e-07	4.573813941918828e-103
Thickness_lingual_RH	ICV	0.0798173475686676	8.754188469964601e-62	1.684707249277391e-15	9.445875602004684e-08	8.7541884693231e-62
Thickness_medialorbitofrontal_LH	ICV	-0.02083555149118074	1.5374299438155436e-05	1.440873003605615e-15	-2.90475158472192e-08	1.5374299436992876e-05
Thickness_medialorbitofrontal_RH	ICV	-0.06168220272484727	1.4505103210236806e-37	2.7232150136304754e-15	-9.053676215324602e-08	1.450510320907893e-37
Thickness_middletemporal_LH	ICV	-0.002396839961607295	0.6189936305211501	1.891770228094255e-15	-2.8732210840285292e-09	0.6189936304716677
Thickness_middletemporal_RH	ICV	0.013958225389433126	0.003778589391299018	1.8226957695537175e-15	1.6446091984750366e-08	0.003778589391015014
Thickness_paracentral_LH	ICV	-0.012340028444914067	0.010458064692364257	2.070858019398793e-15	-1.9113686214612077e-08	0.010458064691576513
Thickness_paracentral_RH	ICV	-0.022316650161892077	3.64520216821588e-06	3.1564413130346357e-15	-3.4461345198622107e-08	3.6452021679311143e-06
Thickness_parahippocampal_LH	ICV	-0.0877645494020046	2.3147566727399943e-74	1.7807474527175793e-15	-2.0960854754333138e-07	2.3147566725576918e-74
Thickness_parahippocampal_RH	ICV	-0.06813268916819148	1.8139181294570986e-45	1.3512102096297232e-15	-1.3754013772186664e-07	1.8139181293131046e-45
Thickness_parsopercularis_LH	ICV	0.07518983558753836	5.166125682020311e-55	1.8265439939314295e-15	9.216810545045231e-08	5.1661256816251355e-55
Thickness_parsopercularis_RH	ICV	0.05416847089168925	2.4047122466748086e-29	2.1007036344249584e-15	6.429802569470651e-08	2.4047122464868292e-29
Thickness_parsorbitalis_LH	ICV	0.004580838172204608	0.3419094506920591	2.8093417356459415e-15	6.452138856562487e-09	0.3419094506659769
Thickness_parsorbitalis_RH	ICV	0.010054426043202239	0.03697305859245791	2.5854402429289514e-15	1.4840054633608019e-08	0.036973058589501055
Thickness_parstriangularis_LH	ICV	-0.009794430418997614	0.04214194252728435	2.889125520801369e-15	-1.1380461064486388e-08	0.04214194252408172
Thickness_parstriangularis_RH	ICV	-0.020180269333553193	2.8234128180873157e-05	2.1347664452145832e-15	-2.3249859494457602e-08	2.8234128178788006e-05
Thickness_pericalcarine_LH	ICV	0.04928819494902961	1.423628701751103e-24	7.248515099525023e-16	5.698355919406914e-08	1.423628701640772e-24
Thickness_pericalcarine_RH	ICV	0.03682586403101639	2.1235602824795488e-14	1.010526323254184e-15	4.288100619064089e-08	2.1235602823170987e-14
Thickness_postcentral_LH	ICV	0.08055829292193072	6.611967213557894e-63	8.542792219561567e-16	9.243284030041398e-08	6.611967213037153e-63
Thickness_postcentral_RH	ICV	0.07750717184843195	2.3616353292335133e-58	9.73387570909366e-16	9.405940468152601e-08	2.3616353290554744e-58
Thickness_posteriorcingulate_LH	ICV	-0.07932211505164377	4.85565775444889e-61	2.4090243393714067e-15	-1.1106327839943641e-07	4.8556577540894886e-61
Thickness_posteriorcingulate_RH	ICV	-0.11262230199464758	1.650641687711976e-121	3.1946402548941263e-15	-1.6366601477927643e-07	1.6506416875862102e-121
Thickness_precentral_LH	ICV	0.06199609489240862	6.238489385714105e-38	1.3108392966026705e-15	8.894619767994822e-08	6.23848938520835e-38
Thickness_precentral_RH	ICV	0.051934368722908054	4.178311921465503e-27	2.208736790031481e-15	7.593658065569637e-08	4.178311921152047e-27
Thickness_precuneus_LH	ICV	0.05771647942506525	4.282888717538366e-33	2.319430560270828e-15	6.63574637983169e-08	4.282888717197061e-33
Thickness_precuneus_RH	ICV	0.04100554425791816	1.7233724456115864e-17	1.8350206320010028e-15	4.584979214605597e-08	1.7233724454820394e-17
Thickness_rostralanteriorcingulate_LH	ICV	-0.16526112954921135	3.4248696987961e-261	2.4376941806048295e-15	-2.49589933089313e-07	3.424869698531993e-261
Thickness_rostralanteriorcingulate_RH	ICV	-0.15719369712663459	3.3196526595680656e-236	2.927126632024998e-15	-2.576841086551759e-07	3.319652659303069e-236
Thickness_rostralmiddlefrontal_LH	ICV	0.007583646227855595	0.11562287565722215	2.216827920190351e-15	8.058131167102361e-09	0.1156228756482903
Thickness_rostralmiddlefrontal_RH	ICV	-0.016531254852764538	0.0006035775668585487	2.471623117432553e-15	-1.6914919038341847e-08	0.0006035775668110997
Thickness_superiorfrontal_LH	ICV	-0.048698103488854706	5.0152092654848625e-24	1.7215516084681312e-15	-5.692996320910117e-08	5.0152092651027166e-24
Thickness_superiorfrontal_RH	ICV	-0.06137753487364475	3.2765912211955318e-37	1.942786850833199e-15	-6.770503125204527e-08	3.2765912209350546e-37
Thickness_superiorparietal_LH	ICV	0.057923443007616815	2.545342173347285e-33	1.6360348162168598e-15	6.528423760787588e-08	2.5453421731438706e-33
Thickness_superiorparietal_RH	ICV	0.053729023032996044	6.745839369490125e-29	1.3462440421416655e-15	6.105197262981748e-08	6.745839368968406e-29
Thickness_superiortemporal_LH	ICV	0.01605361504684784	0.000865703008511621	1.6029861406106396e-15	2.0967489755818602e-08	0.0008657030084427511
Thickness_superiortemporal_RH	ICV	0.03168176513364221	4.8744973976704914e-11	2.5901174195591897e-15	4.069967287574977e-08	4.874497397301751e-11
Thickness_supramarginal_LH	ICV	0.005441806513557357	0.2588855478116998	1.5882925260900762e-15	6.3108113790992805e-09	0.2588855477920026
Thickness_supramarginal_RH	ICV	0.031550834082554526	5.84946617661573e-11	1.6299207708397968e-15	3.729616598056338e-08	5.849466176163134e-11
Thickness_transversetemporal_LH	ICV	0.04395592541594764	7.238847983723582e-20	2.1052574715052573e-15	8.79816190437494e-08	7.238847983141766e-20
Thickness_transversetemporal_RH	ICV	0.041109344050228674	1.4305561474716942e-17	2.8070960391805397e-15	8.694585836664437e-08	1.4305561473555242e-17
Volume_caudalanteriorcingulate_LH	ICV	0.4284745832030878	0.0	8.536404827713532e-13	0.0018554490375997615	0.0
Volume_caudalanteriorcingulate_RH	ICV	0.21917774864463624	0.0	8.258379948199011e-13	0.0009773809053586148	0.0
Volume_caudalmiddlefrontal_LH	ICV	0.4845677138207964	0.0	3.02179399495925e-12	0.004179356623303255	0.0
Volume_caudalmiddlefrontal_RH	ICV	0.4813736456075325	0.0	9.206676327629917e-13	0.004056556183670915	0.0
Volume_cuneus_LH	ICV	0.3056413807171028	0.0	1.8830183809282775e-12	0.0016434388092427864	0.0
Volume_cuneus_RH	ICV	0.32893628426274707	0.0	2.0792344726702696e-12	0.0015722900285118713	0.0
Volume_entorhinal_LH	ICV	0.22367844546173676	0.0	1.0618067006793522e-12	0.0006240397843082994	0.0
Volume_entorhinal_RH	ICV	0.22369855535895028	0.0	6.628960747505938e-13	0.0005960102499001468	0.0
Volume_fusiform_LH	ICV	0.45717135030071976	0.0	4.589095307690677e-12	0.0040594403473383596	0.0
Volume_fusiform_RH	ICV	0.46456336338968834	0.0	3.0984193040282553e-12	0.004142502555215913	0.0
Volume_inferiorparietal_LH	ICV	0.4718448609600914	0.0	1.444192942350076e-12	0.006417007101641665	0.0
Volume_inferiorparietal_RH	ICV	0.4821767828008498	0.0	9.19005532659492e-12	0.007432569972802415	0.0
Volume_inferiortemporal_LH	ICV	0.4898478519027951	0.0	3.691584858657593e-12	0.005891042409485428	0.0
Volume_inferiortemporal_RH	ICV	0.5228929782835646	0.0	3.341549509642282e-12	0.006362483114669632	0.0
Volume_insula_LH	ICV	0.5238723721951946	0.0	1.7846858053394336e-12	0.0025473652901077644	0.0
Volume_insula_RH	ICV	0.5152867473267779	0.0	2.789036569831175e-12	0.0025559232748491203	0.0
Volume_isthmuscingulate_LH	ICV	0.44003951242285105	0.0	3.7482921755204465e-13	0.0014110081050013564	0.0
Volume_isthmuscingulate_RH	ICV	0.4037570907312801	0.0	8.330431163730814e-13	0.0012493773072012038	0.0
Volume_lateraloccipital_LH	ICV	0.4343052479641328	0.0	3.883529949158564e-12	0.005384307161072813	0.0
Volume_lateraloccipital_RH	ICV	0.43108718288071274	0.0	4.26034386677284e-12	0.005640025066403811	0.0
Volume_lateralorbitofrontal_LH	ICV	0.5739168435882702	0.0	3.5415893047648136e-12	0.004100051220413358	0.0
Volume_lateralorbitofrontal_RH	ICV	0.5673921459336507	0.0	4.312179143562186e-13	0.003973636179855824	0.0
Volume_lingual_LH	ICV	0.32275921615995845	0.0	4.525117017082818e-12	0.0027813276245054657	0.0
Volume_lingual_RH	ICV	0.32866435214532197	0.0	8.598969923370298e-13	0.002864611175018313	0.0
Volume_medialorbitofrontal_LH	ICV	0.4712528977699174	0.0	2.7854522210654864e-12	0.002090774842427935	0.0
Volume_medialorbitofrontal_RH	ICV	0.4635339000713796	0.0	1.3402315950661556e-12	0.0019488144887716008	0.0
Volume_middletemporal_LH	ICV	0.5257194439911874	0.0	6.061005225068064e-12	0.0071625559389489925	0.0
Volume_middletemporal_RH	ICV	0.5554533992852735	0.0	8.80384352906425e-12	0.007102801604801564	0.0
Volume_paracentral_LH	ICV	0.4573319643995575	0.0	3.868806414213882e-12	0.0021080014235924406	0.0
Volume_paracentral_RH	ICV	0.4250975400616515	0.0	2.9888459459975487e-12	0.0019985872212950305	0.0
Volume_parahippocampal_LH	ICV	0.23229030222290054	0.0	2.2308388456592877e-12	0.0005922620595521466	0.0
Volume_parahippocampal_RH	ICV	0.253951656929471	0.0	9.997618914146464e-13	0.0005613195004826823	0.0
Volume_parsopercularis_LH	ICV	0.3695348391824842	0.0	3.394935198717126e-12	0.0020226826627019723	0.0
Volume_parsopercularis_RH	ICV	0.3860516621886596	0.0	2.525952148313352e-12	0.002125388803363978	0.0
Volume_parsorbitalis_LH	ICV	0.3306155978170331	0.0	9.865832116473903e-13	0.0007702518655174204	0.0
Volume_parsorbitalis_RH	ICV	0.318151322596997	0.0	2.1124748198205013e-12	0.0008373271126452186	0.0
Volume_parstriangularis_LH	ICV	0.31949395030055594	0.0	4.108015439241917e-12	0.0018107333843025413	0.0
Volume_parstriangularis_RH	ICV	0.29658821227450294	0.0	2.305191621150507e-12	0.001583613295641894	0.0
Volume_pericalcarine_LH	ICV	0.24542654798231806	0.0	1.1653440924447877e-12	0.0008306011971819862	0.0
Volume_pericalcarine_RH	ICV	0.26759994809861753	0.0	7.357393119545791e-13	0.0009628085064354955	0.0
Volume_postcentral_LH	ICV	0.5262664391579908	0.0	1.414791255419734e-12	0.005891576888857169	0.0
Volume_postcentral_RH	ICV	0.5050852116059916	0.0	4.3907995747607566e-12	0.00556550420595042	0.0
Volume_posteriorcingulate_LH	ICV	0.4195147974878325	0.0	1.5903690306088153e-12	0.0016759375797600815	0.0
Volume_posteriorcingulate_RH	ICV	0.4174928335555843	0.0	9.00792942020605e-13	0.0017449190947853206	0.0
Volume_precentral_LH	ICV	0.5096343804237764	0.0	4.109583208239555e-12	0.0061413695013570555	0.0
Volume_precentral_RH	ICV	0.49579553978668855	0.0	6.958699965800657e-12	0.005956820017190923	0.0
Volume_precuneus_LH	ICV	0.543490343875913	0.0	4.266236351955215e-12	0.005284737488198803	0.0
Volume_precuneus_RH	ICV	0.5717364080497673	0.0	2.135152346887384e-12	0.005723699781982447	0.0
Volume_rostralanteriorcingulate_LH	ICV	0.5150403849049418	0.0	2.5648313522688297e-13	0.0023915662951069176	0.0
Volume_rostralanteriorcingulate_RH	ICV	0.3697769102922017	0.0	1.1309748166726746e-12	0.0014708252596332854	0.0
Volume_rostralmiddlefrontal_LH	ICV	0.549917513101805	0.0	-5.707069845805347e-13	0.006763564852988391	0.0
Volume_rostralmiddlefrontal_RH	ICV	0.5261810736447623	0.0	3.846268854978032e-12	0.0068247177987585655	0.0
Volume_superiorfrontal_LH	ICV	0.6023276941134701	0.0	1.0387022470772448e-11	0.012516653051795038	0.0
Volume_superiorfrontal_RH	ICV	0.6100409843423424	0.0	1.5547247010727942e-11	0.014448882878960227	0.0
Volume_superiorparietal_LH	ICV	0.4644534414738867	0.0	4.0911590594432885e-12	0.0056332631432397815	0.0
Volume_superiorparietal_RH	ICV	0.4662729353471116	0.0	4.054612709479068e-12	0.005577102233331562	0.0
Volume_superiortemporal_LH	ICV	0.5203254544929469	0.0	8.580769545414876e-12	0.0074522279639674905	0.0
Volume_superiortemporal_RH	ICV	0.5547988346573731	0.0	5.318914556722146e-12	0.007108335548090512	0.0
Volume_supramarginal_LH	ICV	0.47423402013013	0.0	4.040000127678279e-12	0.005901806682680432	0.0
Volume_supramarginal_RH	ICV	0.5052945526617405	0.0	1.7015711156136644e-12	0.0055059546791256945	0.0
Volume_transversetemporal_LH	ICV	0.3399662117888014	0.0	3.3378935481681545e-13	0.0006040687144309835	0.0
Volume_transversetemporal_RH	ICV	0.3673780413776531	0.0	2.0300063546927362e-13	0.0004918704850795356	0.0
Volume_3rd_Ventricle	Height	0.012110630291054632	0.011980947088141208	-1.5173567849577816e-12	0.8765750515889519	0.011980947087176447
Volume_4th_Ventricle	Height	0.12547189686417956	1.451724798385526e-150	-8.247281205388984e-13	10.339286548974833	1.4517247982752127e-150
Volume_5th_Ventricle	Height	0.008417197132929346	0.08074824172044669	1.1947288080993746e-16	0.0007389641828431297	0.08074824171443179
Volume_Accumbens_area_LH	Height	0.1340702546570903	8.243959012037174e-172	6.742249208977338e-13	1.6374192737681783	8.243959011402817e-172
Volume_Accumbens_area_RH	Height	0.14380740746504853	1.2487970685690558e-197	3.732428148968409e-13	1.680039385281551	1.248797068468197e-197
Volume_Amygdala_LH	Height	0.10496926398143808	9.998028721773407e-106	2.535290569840305e-12	3.1686130276303186	9.998028720985944e-106
Volume_Amygdala_RH	Height	0.1251156842324891	1.0251035210423872e-149	1.5262612265372852e-12	3.845453250870448	1.0251035209649138e-149
Volume_Brain_Stem	Height	0.20011362691774076	0.0	1.1068397013455253e-11	67.52332406110081	0.0
Volume_BrainSeg	Height	0.23712900647554896	0.0	7.554071037795834e-10	3449.6444443360992	0.0
Volume_BrainSegNotVent	Height	0.24150421463158062	0.0	5.711476427649459e-10	3389.7559677356903	0.0
Volume_BrainSegNotVentSurf	Height	0.24183827600275526	0.0	7.378549365739075e-10	3383.6005313299074	0.0
Volume_CC_Anterior	Height	0.10179613141913882	1.629427973345893e-99	8.396769866490529e-13	2.5347210345200875	1.6294279732120978e-99
Volume_CC_Central	Height	0.07685439191920321	2.1103517746912323e-57	3.387179012109885e-13	1.3407950744951576	2.1103517745215478e-57
Volume_CC_Mid_Anterior	Height	0.1009661430519194	6.381720542977905e-98	3.336550243489389e-13	1.8562556187033188	6.381720542488103e-98
Volume_CC_Mid_Posterior	Height	0.08017820790937763	2.495341990249285e-62	3.066632046627595e-13	1.3336805494212134	2.4953419900560658e-62
Volume_CC_Posterior	Height	0.10508503902711572	5.88287498783872e-106	2.947004248788527e-13	2.580961454593505	5.882874987382488e-106
Volume_CSF	Height	0.07789719771985258	6.32504967647087e-59	3.095848097129152e-13	3.013261213884207	6.32504967599014e-59
Volume_Caudate_LH	Height	0.08832465325616301	2.7081223188087586e-75	1.398240948391e-12	5.682275568757305	2.70812231860532e-75
Volume_Caudate_RH	Height	0.09478694765892792	1.7698153556946972e-86	1.1772515337783132e-12	6.347889394916224	1.7698153555599836e-86
Volume_Cerebellum_Cortex_LH	Height	0.20309738113991838	0.0	4.3594432366813095e-11	160.15772971941016	0.0
Volume_Cerebellum_Cortex_RH	Height	0.2216460943281633	0.0	5.475214652300583e-11	184.06733424080943	0.0
Volume_Cerebellum_White_Matter_LH	Height	0.1398467878296885	6.686025506742555e-187	8.172403864861477e-12	43.50937118653594	6.686025506219984e-187
Volume_Cerebellum_White_Matter_RH	Height	0.08548323302108556	1.253408535012064e-70	1.0278112352806168e-11	28.269959460265547	1.2534085349144863e-70
Volume_CerebralWhiteMatter_LH	Height	0.20450292971178968	0.0	1.3807469082175943e-10	762.4949016256913	0.0
Volume_CerebralWhiteMatter_RH	Height	0.20672247626610699	0.0	2.266111288392868e-10	774.21460218677	0.0
Volume_Cortex_LH	Height	0.20958900852715487	0.0	2.3581973306332346e-10	659.3356368576434	0.0
Volume_Cortex_RH	Height	0.20943009944946964	0.0	1.341612052416704e-10	659.4208863966317	0.0
Volume_EstimatedTotalIntraCranial	Height	0.2414466646393913	0.0	7.805010124215842e-10	4745.466587677666	0.0
Volume_Hippocampus_LH	Height	0.13327519421938083	8.742586103107466e-170	4.848137813322184e-12	7.4513100456297385	8.742586102391624e-170
Volume_Hippocampus_RH	Height	0.13515476191996806	1.3587660122101607e-174	4.982537564794866e-12	8.00451393068913	1.358766012105538e-174
Volume_Inf_Lat_Vent_LH	Height	0.005566862992223077	0.24810050357605387	-1.2627760031070844e-12	0.23417984905256875	0.24810050355651492
Volume_Inf_Lat_Vent_RH	Height	-0.0012577120857214163	0.7941389714737953	-1.1600559456157187e-12	-0.050106973341844926	0.7941389714127783
Volume_Lateral_Ventricle_LH	Height	0.021627638853725945	7.2013944059656685e-06	-2.4203917853572356e-11	23.52564079454458	7.201394405394328e-06
Volume_Lateral_Ventricle_RH	Height	0.02100571245167429	1.3091420661259775e-05	-2.4403898488063874e-11	19.944796233825347	1.3091420660232397e-05
Volume_Optic_Chiasm	Height	0.026696834262662204	3.0277495603384386e-08	2.0153411759304188e-13	0.2365328360055774	3.0277495600910864e-08
Volume_Pallidum_LH	Height	0.1351513457052786	1.3865883841168173e-174	1.617645268593398e-12	4.386863112073975	1.3865883840074305e-174
Volume_Pallidum_RH	Height	0.13556782583266358	1.1669893181058232e-175	1.8453860957400585e-12	4.412535742316087	1.1669893180152999e-175
Volume_Putamen_LH	Height	0.09280204671607588	5.8656586253987746e-83	5.299273194844948e-12	6.997413236031908	5.86565862494029e-83
Volume_Putamen_RH	Height	0.08721067309028063	1.905884542832783e-73	5.868746633155303e-12	6.597620990871791	1.9058845426822445e-73
Volume_SubCortGray	Height	0.1879538502481616	0.0	3.814019359381015e-11	116.13054448950541	0.0
Volume_SupraTentorial	Height	0.22492897806185108	0.0	7.34627800870685e-10	3018.4013200072905	0.0
Volume_SupraTentorialNotVent	Height	0.2295265931290217	0.0	6.466839678923895e-10	2972.257547658182	0.0
Volume_Thalamus_Proper_LH	Height	0.17406907622330964	5.5829270191242e-290	8.072589276618943e-12	16.918999492247206	5.582927018709285e-290
Volume_Thalamus_Proper_RH	Height	0.17956441393340444	9.603879680555966e-309	5.133379763101021e-12	16.350971382594057	9.603879679762684e-309
Volume_TotalGray	Height	0.24187367967433016	0.0	6.149581195464331e-10	1780.3892949352835	0.0
Volume_VentralDC_LH	Height	0.19334235418377854	0.0	2.91666317559873e-12	10.598208440889396	0.0
Volume_VentralDC_RH	Height	0.20159776232519533	0.0	2.472754606632194e-12	10.643317510690355	0.0
Volume_VentricleChoroid	Height	0.022186872819333806	4.150212757160586e-06	-5.978112447620031e-11	46.150008582773474	4.150212756838393e-06
Volume_WM_hypointensities	Height	-0.009348139053895258	0.052438473341427	-8.760122228191168e-12	-3.9862385541129903	0.05243847333745142
Volume_choroid_plexus_LH	Height	0.053702486438278005	7.177474760156296e-29	-4.087716310105307e-13	1.731357127835666	7.177474759597671e-29
Volume_choroid_plexus_RH	Height	0.0576601548290433	4.932878985989166e-33	-4.4873784462887024e-13	1.7978279292353379	4.9328789856146175e-33
Volume_non_WM_hypointensities	Height	-0.012389991536715463	0.010150167896586057	5.275176973291544e-16	-0.006104959037691942	0.010150167895774899
Volume_vessel_LH	Height	0.005506115919536234	0.2532995057681532	3.5759202183763206e-14	0.03398666715698193	0.25329950574897075
Volume_vessel_RH	Height	0.007658651021221109	0.11206569120427946	2.5243183495718902e-14	0.038195824475313576	0.11206569119569892
Volume_ratio_BrainSegVol_to_eTIV	Height	-0.03238209214146119	1.815632022961335e-11	6.360878923935641e-16	-0.00015767167073349776	1.8156320228146944e-11
Volume_ratio_MaskVol_to_eTIV	Height	0.0024930117109043647	0.6049955120760904	8.93072001033372e-16	1.2537094633001605e-05	0.6049955120290129
Area_caudalanteriorcingulate_LH	Height	0.13440949414255016	1.1171056838243226e-172	4.3248517461085964e-13	3.454686026149502	1.117105683735344e-172
Area_caudalanteriorcingulate_RH	Height	0.0852008359074182	3.5757155715622553e-70	3.7201611129841307e-13	2.101765765896329	3.575715571272354e-70
Area_caudalmiddlefrontal_LH	Height	0.1192462744349142	4.375571540207676e-136	1.4550968837240018e-12	6.255732546333039	4.3755715398572596e-136
Area_caudalmiddlefrontal_RH	Height	0.1237728971411173	1.543199750682612e-146	7.477954048895743e-13	6.275223243527335	1.5431997505670773e-146
Area_cuneus_LH	Height	0.08187789588214012	6.258276822224378e-65	9.65123834221394e-13	3.4380383695607537	6.2582768217577205e-65
Area_cuneus_RH	Height	0.0955951575694793	6.206989105869617e-88	1.3945422236831045e-12	3.635025019533118	6.206989105386486e-88
Area_entorhinal_LH	Height	0.10350750916281576	7.68643453142859e-103	1.367403412796761e-13	1.2211463869395702	7.686434530794389e-103
Area_entorhinal_RH	Height	0.10653291389727898	7.367590933955833e-109	6.406462081375095e-14	1.135538801905641	7.367590933406785e-109
Area_fusiform_LH	Height	0.1481260763082801	1.1029840096881189e-209	2.1882132478052817e-12	7.036699650158249	1.1029840096016316e-209
Area_fusiform_RH	Height	0.15489864651535548	2.4524563202494074e-229	1.446210477048192e-12	7.417372002864136	2.4524563200596536e-229
Area_inferiorparietal_LH	Height	0.17296128102747557	2.8481628368542194e-286	2.4837074273431347e-12	15.293002255329105	2.8481628366274116e-286
Area_inferiorparietal_RH	Height	0.1655507596405007	4.1031632664557286e-262	2.033406177257472e-12	16.555467467887112	4.1031632661397203e-262
Area_inferiortemporal_LH	Height	0.1554390938654031	6.049318815298667e-231	1.6663161482028771e-12	9.508468245534791	6.0493188148257e-231
Area_inferiortemporal_RH	Height	0.16074268560497273	4.910354840960662e-247	2.367693274847812e-12	10.193908984532497	4.9103548405935363e-247
Area_insula_LH	Height	0.1546055210621682	1.8164820417916978e-228	9.965866028942393e-13	4.30063020241624	1.8164820416455608e-228
Area_insula_RH	Height	0.1533296632634559	1.0575428893182137e-224	1.653779303705553e-12	4.382612932423612	1.0575428892322075e-224
Area_isthmuscingulate_LH	Height	0.11585836688609397	1.5956651773629965e-128	7.621223042253546e-13	2.620748282193096	1.595665177232816e-128
Area_isthmuscingulate_RH	Height	0.10643673403427377	1.1517876622528405e-108	7.017719295192706e-13	2.153972141062864	1.1517876621615205e-108
Area_lateraloccipital_LH	Height	0.11535761860731936	2.0030576917765748e-127	3.3777074529323184e-12	9.945630057569025	2.0030576916207536e-127
Area_lateraloccipital_RH	Height	0.1167948961009015	1.3643043666204653e-130	3.876852339490728e-12	10.62074438937988	1.3643043665119805e-130
Area_lateralorbitofrontal_LH	Height	0.1993339652358689	0.0	1.3822762916081801e-12	8.568518734426114	0.0
Area_lateralorbitofrontal_RH	Height	0.19187977307377294	0.0	2.130072521179026e-12	8.677266310836407	0.0
Area_lingual_LH	Height	0.09547428882226898	1.0263158489602398e-87	1.4855668501203656e-12	5.722831804274466	1.026315848880347e-87
Area_lingual_RH	Height	0.1026108038206823	4.321500166888178e-101	2.5557438485938697e-12	6.473108271172013	4.321500166548167e-101
Area_medialorbitofrontal_LH	Height	0.1917220562444522	0.0	6.72612047751228e-13	4.639411944554015	0.0
Area_medialorbitofrontal_RH	Height	0.20789304145931425	0.0	3.387716818509529e-13	4.792164019650307	0.0
Area_middletemporal_LH	Height	0.16935244101213467	2.2867453808154573e-274	1.5887964092266518e-12	12.499381788800099	2.2867453806318742e-274
Area_middletemporal_RH	Height	0.17558912926162148	4.154106223444495e-295	1.5661705583078179e-12	11.821665280800213	4.154106223132706e-295
Area_paracentral_LH	Height	0.14538319168517191	5.512071103097493e-202	1.1326446019200748e-13	4.29817739641503	5.51207110263958e-202
Area_paracentral_RH	Height	0.13719474493245506	6.845237004121515e-180	5.358949773873126e-13	4.167701312417086	6.845237003592382e-180
Area_parahippocampal_LH	Height	0.10208971020360957	4.420070006631535e-100	3.6502094456527054e-13	1.2042937027912588	4.4200700062786827e-100
Area_parahippocampal_RH	Height	0.10466935612359986	3.9387092362147604e-105	4.244544581758877e-13	1.1956032556109344	3.938709235906537e-105
Area_parsopercularis_LH	Height	0.12014149794877946	4.0322283821961347e-138	1.1385854656386731e-12	3.83738139586964	4.0322283818956083e-138
Area_parsopercularis_RH	Height	0.13316027698729566	1.711489330739101e-169	3.927992393301588e-13	4.3733105067638975	1.7114893306043502e-169
Area_parsorbitalis_LH	Height	0.12542055498031895	1.9248164315721024e-150	6.660398685211379e-13	1.490179620543655	1.924816431421518e-150
Area_parsorbitalis_RH	Height	0.1149499367097492	1.5582600746777198e-126	4.141717524808941e-13	1.5935804350593734	1.5582600745594307e-126
Area_parstriangularis_LH	Height	0.11046417523106224	6.065664250216202e-117	5.019592845838399e-13	3.8818023448404753	6.065664249745757e-117
Area_parstriangularis_RH	Height	0.10810585647858358	4.6611925316821135e-112	5.812016822212582e-13	3.6037469635015418	4.661192531294461e-112
Area_pericalcarine_LH	Height	0.06696551171063751	5.58069868176429e-44	1.2642696750759585e-12	2.4934259813507094	5.580698681301735e-44
Area_pericalcarine_RH	Height	0.08178119605143819	8.828504128824626e-65	8.930384392236621e-13	3.2459148353814	8.82850412814879e-65
Area_postcentral_LH	Height	0.1611856327916646	2.096989172269085e-248	1.013727004543159e-12	11.49894967905476	2.096989172099912e-248
Area_postcentral_RH	Height	0.15579112535783216	5.3853721273134825e-232	3.151829277428004e-12	11.083736321891953	5.385372126907599e-232
Area_posteriorcingulate_LH	Height	0.1400287232575138	2.1834870110767119e-187	8.452003554971776e-13	3.625434978233114	2.1834870109026885e-187
Area_posteriorcingulate_RH	Height	0.14702648220917064	1.402560390046634e-206	3.9558724762219507e-13	3.879030042471999	1.4025603899393477e-206
Area_precentral_LH	Height	0.14224224423157084	2.362991750229899e-193	1.5960317977983357e-12	9.602610348314984	2.3629917500478163e-193
Area_precentral_RH	Height	0.14169682088379093	7.119687321780208e-192	2.116561309246975e-12	9.599009720484217	7.119687321228431e-192
Area_precuneus_LH	Height	0.1649297543926431	3.8628158692887576e-260	1.746287951126459e-12	11.021342233064107	3.862815869006101e-260
Area_precuneus_RH	Height	0.1622616302631018	9.51230717203732e-252	1.9202784124119972e-12	11.6104286616877	9.51230717128922e-252
Area_rostralanteriorcingulate_LH	Height	0.1614766559010699	2.62812118206075e-249	6.66352888177726e-13	4.604074835243357	2.628121181848758e-249
Area_rostralanteriorcingulate_RH	Height	0.12231865186033508	3.8911984980142317e-143	1.841486855921955e-13	2.784171881188953	3.8911984977148925e-143
Area_rostralmiddlefrontal_LH	Height	0.14220548771732394	2.973846953488851e-193	4.3778672404728005e-12	11.319374326386054	2.973846953247805e-193
Area_rostralmiddlefrontal_RH	Height	0.1392438376333795	2.6989016480187183e-185	3.0141542845809803e-12	11.898848534137818	2.6989016478158655e-185
Area_superiorfrontal_LH	Height	0.16610853415951998	6.8176496867270945e-264	7.1624474282072815e-12	20.009262606715936	6.817649686183121e-264
Area_superiorfrontal_RH	Height	0.16810795540653461	2.5287273255159017e-270	4.507525642020917e-12	23.723695146144475	2.5287273253216916e-270
Area_superiorparietal_LH	Height	0.1424570435997903	6.157162371607472e-194	1.4688456964144516e-12	11.780272315661593	6.157162371153031e-194
Area_superiorparietal_RH	Height	0.14614779360807656	4.0765541820038055e-204	2.6242290804567904e-12	11.868993322599566	4.0765541816820514e-204
Area_superiortemporal_LH	Height	0.15475752039465443	6.434317079669354e-229	4.024443163956763e-12	11.398276464258243	6.43431707916434e-229
Area_superiortemporal_RH	Height	0.17186044011861482	1.3005823447639782e-282	2.0378686284930166e-12	11.191021213059138	1.3005823446608655e-282
Area_supramarginal_LH	Height	0.14718969748892663	4.871459332607561e-207	1.9036260228607285e-12	11.779224026200545	4.8714593322296285e-207
Area_supramarginal_RH	Height	0.1605852975775366	1.5023657229990158e-246	1.3650233205999974e-12	11.002915181946205	1.5023657228773693e-246
Area_transversetemporal_LH	Height	0.09162924915809692	6.500324433860735e-81	2.7072380498234385e-13	0.9479238212020391	6.5003244333493165e-81
Area_transversetemporal_RH	Height	0.11637676716206213	1.1490116483282554e-129	2.7602124798817895e-14	0.7971578570310461	1.1490116482357616e-129
Thickness_caudalanteriorcingulate_LH	Height	-0.0141141648561975	0.0034067260076807108	2.425370487373084e-15	-0.0006209175237408123	0.0034067260074141215
Thickness_caudalanteriorcingulate_RH	Height	-0.038118531898226296	2.545284983095043e-15	2.2709078271525285e-15	-0.0019932418826162273	2.5452849829025365e-15
Thickness_caudalmiddlefrontal_LH	Height	0.026644581556263966	3.221022195458182e-08	1.5159859212552086e-15	0.0006493733738278587	3.2210221952058385e-08
Thickness_caudalmiddlefrontal_RH	Height	0.019266097451130747	6.400399050530406e-05	1.83546305957265e-15	0.00046528840421016654	6.400399050022956e-05
Thickness_cuneus_LH	Height	-0.012252605806036442	0.011016840914861208	2.160539308348362e-15	-0.000276316605592787	0.011016840913959767
Thickness_cuneus_RH	Height	-0.009256063684675719	0.054805846007453425	1.7322107505050582e-15	-0.0002008593578827463	0.054805846003276905
Thickness_entorhinal_LH	Height	-0.0014337562854985675	0.7661123000532284	9.052094111514982e-16	-7.07065776035188e-05	0.7661122999931849
Thickness_entorhinal_RH	Height	0.0008412211110346483	0.8614492765812902	2.4888183310760268e-15	4.452583570833609e-05	0.8614492765131077
Thickness_fusiform_LH	Height	-0.0017281584252811207	0.7199360908238702	2.507316983956206e-15	-3.7043337697345914e-05	0.7199360907677195
Thickness_fusiform_RH	Height	0.007026862020014929	0.14487006621431586	2.0315476168267972e-15	0.00016079127489856978	0.14487006620280082
Thickness_inferiorparietal_LH	Height	-0.0007017575166901641	0.8842412478473491	2.0164090698269197e-15	-1.4242112629431679e-05	0.8842412477804225
Thickness_inferiorparietal_RH	Height	0.0076117438069002695	0.11428005822366097	2.014944576127312e-15	0.0001607540880321094	0.1142800582145879
Thickness_inferiortemporal_LH	Height	-0.013271213215336053	0.005895776915255944	1.493606958030831e-15	-0.0003021359107492037	0.0058957769148029904
Thickness_inferiortemporal_RH	Height	-0.017721555220934014	0.00023598412507701573	2.271962186855538e-15	-0.00039002816455642583	0.00023598412505822157
Thickness_insula_LH	Height	0.021963778810276384	5.178780003326611e-06	1.5678661979967057e-15	0.0005871468626578996	5.178780002941494e-06
Thickness_insula_RH	Height	0.016035932004427576	0.0008771843116771738	2.486279431911517e-15	0.0004228881194550064	0.0008771843116111331
Thickness_isthmuscingulate_LH	Height	0.002118441714464153	0.6602868474351034	1.4450825313963824e-15	5.87462260004011e-05	0.660286847383178
Thickness_isthmuscingulate_RH	Height	0.0023464138421290964	0.6263893663456584	1.134964306938116e-15	7.042655068306076e-05	0.626389366294783
Thickness_lateraloccipital_LH	Height	-0.01887465039351055	8.991672207160234e-05	1.25228403474823e-15	-0.00038029092949066985	8.99167220648132e-05
Thickness_lateraloccipital_RH	Height	-0.010770593519392612	0.02543981029613227	1.4095193166659675e-15	-0.00022718661718096512	0.025439810294138315
Thickness_lateralorbitofrontal_LH	Height	-0.02258688470343075	2.7759549640554517e-06	2.3169240142605303e-15	-0.0005211739047723629	2.7759549638361642e-06
Thickness_lateralorbitofrontal_RH	Height	-0.03961871590310839	1.9849136964926586e-16	2.7735064938604835e-15	-0.0009261925479181576	1.9849136963362841e-16
Thickness_lingual_LH	Height	0.03915603461712308	4.4046326400862535e-16	1.7964411154609526e-15	0.0009036652733372771	4.404632639737549e-16
Thickness_lingual_RH	Height	0.02289017631323482	2.0373303601653764e-06	1.7441030671343659e-15	0.0005324168328851298	2.0373303600044808e-06
Thickness_medialorbitofrontal_LH	Height	-0.01732743971401265	0.0003241138355132705	1.4755657529627433e-15	-0.0004747840307830729	0.00032411383548792586
Thickness_medialorbitofrontal_RH	Height	-0.016242137564047725	0.0007516656857608777	2.6591774275392577e-15	-0.00046856082801733495	0.0007516656857017638
Thickness_middletemporal_LH	Height	-0.001894631316679744	0.6942583981962435	1.894806140125267e-15	-4.463879153590941e-05	0.6942583981409949
Thickness_middletemporal_RH	Height	0.0013170458694313882	0.7846611673516781	1.8436265421584877e-15	3.049938753992883e-05	0.7846611672907976
Thickness_paracentral_LH	Height	-0.007746106484637851	0.10802763636175279	2.0806449842895926e-15	-0.0002358139340490996	0.10802763635321412
Thickness_paracentral_RH	Height	-0.010295532520404885	0.03267223473689843	3.154900672689002e-15	-0.0003124710199081039	0.03267223473435678
Thickness_parahippocampal_LH	Height	-0.03451389914491752	7.905102872095254e-13	1.7236242248567172e-15	-0.001620099158255532	7.905102871442039e-13
Thickness_parahippocampal_RH	Height	-0.030722437856297392	1.8231846843573493e-10	1.340266622578485e-15	-0.0012189539755509203	1.8231846842151888e-10
Thickness_parsopercularis_LH	Height	0.037097236651256374	1.3683910083934505e-14	1.820782309931275e-15	0.0008937597557619916	1.368391008284088e-14
Thickness_parsopercularis_RH	Height	0.029072452944683323	1.6095747227119764e-09	2.0873630956284325e-15	0.0006782510074138527	1.6095747225819671e-09
Thickness_parsorbitalis_LH	Height	0.016014701172971227	0.0008911555841221754	2.744111665017894e-15	0.00044333835393072727	0.0008911555840533116
Thickness_parsorbitalis_RH	Height	0.008940088177060332	0.06361733261664629	2.564858779161588e-15	0.0002593449093408546	0.06361733261189517
Thickness_parstriangularis_LH	Height	0.02206936514188361	4.664765561157039e-06	2.7852425216115042e-15	0.0005039973137688857	4.664765560807998e-06
Thickness_parstriangularis_RH	Height	0.007191848262034187	0.13566659660137392	2.0701102572883348e-15	0.000162851438752042	0.13566659659143776
Thickness_pericalcarine_LH	Height	0.017185503659347613	0.0003627912370223237	7.488815488973542e-16	0.000390505030084843	0.00036279123699368076
Thickness_pericalcarine_RH	Height	0.002030086108205616	0.6736193986866283	1.070729476316062e-15	4.646053334151015e-05	0.6736193986346671
Thickness_postcentral_LH	Height	0.009933294301482556	0.03930989580475632	9.62963625778996e-16	0.00022400981946205434	0.03930989580177214
Thickness_postcentral_RH	Height	0.012503670819674916	0.009479503132031166	1.0720190897618604e-15	0.0002982329171623535	0.009479503131264045
Thickness_posteriorcingulate_LH	Height	0.00503854059512013	0.2958560893977627	2.2090027421596855e-15	0.0001386560023499381	0.29585608937430996
Thickness_posteriorcingulate_RH	Height	-0.0003463772268400688	0.9427105624433135	2.93635401321198e-15	-9.89329930033795e-06	0.9427105623733587
Thickness_precentral_LH	Height	0.017240095099466717	0.00034743074582572824	1.3693577036439848e-15	0.00048613895118115657	0.0003474307457985877
Thickness_precentral_RH	Height	0.010206668667842539	0.0342047288801723	2.2794184913870286e-15	0.0002933174540399868	0.03420472887753182
Thickness_precuneus_LH	Height	-0.003593279761838857	0.4559657568457208	2.4386579966854254e-15	-8.1196757671299e-05	0.4559657568092572
Thickness_precuneus_RH	Height	-0.01057896860215865	0.028170925954531485	1.947430297199695e-15	-0.00023248547696172095	0.028170925952309
Thickness_rostralanteriorcingulate_LH	Height	-0.05291535619618269	4.456028940174803e-28	2.3086549757189572e-15	-0.0015707091772864472	4.456028939816011e-28
Thickness_rostralanteriorcingulate_RH	Height	-0.047859437892983095	2.926727063666965e-23	2.7803387338318346e-15	-0.0015419766989215812	2.92672706343708e-23
Thickness_rostralmiddlefrontal_LH	Height	0.031755295819971406	4.3986641796547556e-11	2.1167209211576743e-15	0.0006631780439729828	4.398664179309888e-11
Thickness_rostralmiddlefrontal_RH	Height	0.021303045249180648	9.85729759921059e-06	2.3718172255551783e-15	0.0004284138490902164	9.857297598453942e-06
Thickness_superiorfrontal_LH	Height	0.008731877529874955	0.0700400038546439	1.5969655209193578e-15	0.000200629227161276	0.0700400038490296
Thickness_superiorfrontal_RH	Height	0.009949183916121571	0.038996385022293786	1.7985190501575234e-15	0.0002157032406250849	0.03899638501915744
Thickness_superiorparietal_LH	Height	-0.012656240112209697	0.008641598296815144	1.787465289257186e-15	-0.00028036021423842876	0.008641598296131077
Thickness_superiorparietal_RH	Height	-0.016611429030819337	0.0005676065851113684	1.506380723911026e-15	-0.00037098424103466855	0.0005676065850665084
Thickness_superiortemporal_LH	Height	0.03261824515298635	1.2952923128377942e-11	1.4937366628461617e-15	0.0008373208329161244	1.2952923127364705e-11
Thickness_superiortemporal_RH	Height	0.04095549800729591	1.8849533555825313e-17	2.4787136046824126e-15	0.0010340736441180548	1.8849533554337706e-17
Thickness_supramarginal_LH	Height	0.013061972561536473	0.006726189974437379	1.5476295675751364e-15	0.0002977203908423823	0.006726189973897082
Thickness_supramarginal_RH	Height	0.022924714962873648	1.96632965640682e-06	1.5984842393403532e-15	0.000532616968232151	1.966329656261415e-06
Thickness_transversetemporal_LH	Height	-0.002350317733981312	0.6258154464082414	2.2607509331802463e-15	-9.246104740436339e-05	0.6258154463610532
Thickness_transversetemporal_RH	Height	-0.014320396754531504	0.0029661034494504034	3.0465496498813145e-15	-0.0005952797542866337	0.0029661034492113737
Volume_caudalanteriorcingulate_LH	Height	0.11704800347779348	3.741761284380643e-131	2.1048384225419577e-12	9.961980449711826	3.741761284098856e-131
Volume_caudalanteriorcingulate_RH	Height	0.05466898051658167	7.352597656512236e-30	1.5625833014458817e-12	4.791440210012837	7.352597655949745e-30
Volume_caudalmiddlefrontal_LH	Height	0.1246145069207362	1.5882161242713652e-148	6.063949269401684e-12	21.124248590146806	1.5882161241512522e-148
Volume_caudalmiddlefrontal_RH	Height	0.12395217975078385	5.837088466896529e-147	3.868950648683521e-12	20.529910856408485	5.837088466435646e-147
Volume_cuneus_LH	Height	0.06713373153324796	3.418254504575959e-44	3.285595777552329e-12	7.094795511136015	3.4182545043228654e-44
Volume_cuneus_RH	Height	0.07313327492008657	3.909116222574974e-52	3.4069699776354366e-12	6.870583294043361	3.909116222260912e-52
Volume_entorhinal_LH	Height	0.09071776835352764	2.420015936675623e-79	1.2061532241249644e-12	4.974371424647801	2.4200159364938997e-79
Volume_entorhinal_RH	Height	0.09336738700393551	5.933628262924413e-84	7.772095573167343e-13	4.8892637231431335	5.933628262453661e-84
Volume_fusiform_LH	Height	0.1412301337924717	1.2979833676680305e-190	6.840942201311696e-12	24.64746380177496	1.2979833675634794e-190
Volume_fusiform_RH	Height	0.1476034448124885	3.3193934707392438e-208	5.274313430344506e-12	25.868546691458217	3.3193934704750865e-208
Volume_inferiorparietal_LH	Height	0.16401661979384707	2.985274092756065e-257	4.173158322220373e-12	43.840839058313776	2.985274092524322e-257
Volume_inferiorparietal_RH	Height	0.16144253285288268	3.3534319479832996e-249	1.2668927277961409e-11	48.9112073872926	3.3534319477233525e-249
Volume_inferiortemporal_LH	Height	0.14303036750521614	1.6823457372862455e-195	7.293231429064848e-12	33.80779959858169	1.6823457371632833e-195
Volume_inferiortemporal_RH	Height	0.1378547348028321	1.270050153010215e-181	7.835011123699513e-12	32.968047671637876	1.2700501529123552e-181
Volume_insula_LH	Height	0.1487463659201908	1.908705780538772e-211	3.4107297110240087e-12	14.21575091178493	1.9087057803933366e-211
Volume_insula_RH	Height	0.14342450520302585	1.4038081770848198e-196	4.468412314540799e-12	13.98234164935193	1.4038081769806407e-196
Volume_isthmuscingulate_LH	Height	0.11705608380654423	3.5902049566638547e-131	1.3601349455684578e-12	7.3771656180214205	3.59020495636857e-131
Volume_isthmuscingulate_RH	Height	0.10491986667195333	1.2534514514644658e-105	1.731208840067716e-12	6.381002144638706	1.253451451367959e-105
Volume_lateraloccipital_LH	Height	0.10041893591965384	7.045025821017202e-97	8.27028529768484e-12	24.468541029247106	7.045025820470228e-97
Volume_lateraloccipital_RH	Height	0.10323768152828777	2.5936972148304823e-102	8.699464519762825e-12	26.546781537081067	2.593697214633131e-102
Volume_lateralorbitofrontal_LH	Height	0.17217624073985432	1.166382000844307e-283	5.938335690019639e-12	24.175264937242503	1.166382000758187e-283
Volume_lateralorbitofrontal_RH	Height	0.1669548013407975	1.3234354518013558e-266	2.83055645579128e-12	22.980602148614054	1.3234354516949456e-266
Volume_lingual_LH	Height	0.09625532907449344	3.936064819863443e-89	6.1675092389166876e-12	16.302566852890106	3.936064819544347e-89
Volume_lingual_RH	Height	0.09007799252738316	2.998820050358537e-78	2.7829914064008145e-12	15.430837167427695	2.9988200501329464e-78
Volume_medialorbitofrontal_LH	Height	0.15167576984267672	7.184327605980274e-220	3.854751281906015e-12	13.225958310948341	7.184327605424918e-220
Volume_medialorbitofrontal_RH	Height	0.17212602887491646	1.71196859309073e-283	2.0142790742934893e-12	14.223067045407022	1.7119685929558064e-283
Volume_middletemporal_LH	Height	0.15995599916365608	1.2991149070843007e-244	1.0145907021159152e-11	42.83238222374684	1.2991149069851824e-244
Volume_middletemporal_RH	Height	0.16500569293798562	2.2180066356098337e-260	1.3025701445195444e-11	41.470444752099795	2.218006635438783e-260
Volume_paracentral_LH	Height	0.12493650350402592	2.7342058409515276e-149	5.290226155838656e-12	11.318435497827144	2.734205840733003e-149
Volume_paracentral_RH	Height	0.11522500036748008	3.907249217244293e-127	4.3507335985138505e-12	10.64728654439689	3.907249216945297e-127
Volume_parahippocampal_LH	Height	0.034078964322715816	1.5219518359586724e-12	2.880852659841302e-12	1.7077603688477854	1.5219518358353136e-12
Volume_parahippocampal_RH	Height	0.04034736993040345	5.553109555394325e-17	1.5929580818634277e-12	1.7527986054608542	5.553109554977003e-17
Volume_parsopercularis_LH	Height	0.1234214347326365	1.0335299170300983e-145	4.3472775115273905e-12	13.277633074800722	1.033529916950398e-145
Volume_parsopercularis_RH	Height	0.13108155181124814	2.9217588557995535e-164	3.4871612496952657e-12	14.183788455082773	2.9217588555625427e-164
Volume_parsorbitalis_LH	Height	0.11008262061826446	3.807349232088227e-116	1.3518934206485208e-12	5.0406424116874	3.807349231784507e-116
Volume_parsorbitalis_RH	Height	0.10599356774739419	8.977847272559661e-108	2.5090591095226136e-12	5.48275249474773	8.97784727182884e-108
Volume_parstriangularis_LH	Height	0.10468965446260185	3.590113266523705e-105	4.998846124430705e-12	11.661471239094023	3.590113266236211e-105
Volume_parstriangularis_RH	Height	0.09653062237426377	1.2390808708770276e-89	3.095960138578435e-12	10.130201147079758	1.2390808707814305e-89
Volume_pericalcarine_LH	Height	0.0696562176556883	1.8947525237827442e-47	1.695868193405469e-12	4.633280697936306	1.894752523636264e-47
Volume_pericalcarine_RH	Height	0.07646854635629813	7.634099095682231e-57	1.3444571630602762e-12	5.407473972352965	7.634099095092473e-57
Volume_postcentral_LH	Height	0.13680393880676467	7.188866526081302e-179	5.6483581454395006e-12	30.101087469603584	7.188866525496937e-179
Volume_postcentral_RH	Height	0.13119273537544057	1.5414901894575924e-164	8.393932599372575e-12	28.412363288307123	1.5414901893399135e-164
Volume_posteriorcingulate_LH	Height	0.1320250974598193	1.2624786908327665e-166	2.487587333387789e-12	10.366323587691557	1.2624786907326975e-166
Volume_posteriorcingulate_RH	Height	0.13784328660152662	1.3612254920179472e-181	1.744671946157025e-12	11.32321097333593	1.3612254919101156e-181
Volume_precentral_LH	Height	0.13438106321641313	1.3210828074923682e-172	8.446005525110097e-12	31.82748279710459	1.3210828073910744e-172
Volume_precentral_RH	Height	0.12824352406742529	2.9646698516455587e-157	1.1264856998932692e-11	30.283426706458155	2.9646698514177e-157
Volume_precuneus_LH	Height	0.1526727206333739	8.916838820750924e-223	7.69309780657246e-12	29.177678935947696	8.916838820112658e-223
Volume_precuneus_RH	Height	0.15024563360812238	9.785645050408821e-216	6.193761560460478e-12	29.562459721155342	9.785645049669746e-216
Volume_rostralanteriorcingulate_LH	Height	0.14582335707945804	3.280587845641223e-203	1.7895294691022839e-12	13.308402951106649	3.280587845390306e-203
Volume_rostralanteriorcingulate_RH	Height	0.10174658246196185	2.030022636570909e-99	2.113047476954573e-12	7.954242564655017	2.0300226364190467e-99
Volume_rostralmiddlefrontal_LH	Height	0.1458846152001571	2.2136619189964158e-203	4.168763366295435e-12	35.26511558022594	2.2136619188199376e-203
Volume_rostralmiddlefrontal_RH	Height	0.14008497486291943	1.5443612144150826e-187	8.607009375502205e-12	35.710731084549	1.5443612142925174e-187
Volume_superiorfrontal_LH	Height	0.16179178584811835	2.7609073217571148e-250	1.9018568970768274e-11	66.07992793146512	2.760907321544036e-250
Volume_superiorfrontal_RH	Height	0.1640110508004038	3.108465837420058e-257	2.549958748528682e-11	76.34947906362973	3.1084658371859548e-257
Volume_superiorparietal_LH	Height	0.12933966416348713	6.090406005305029e-160	7.789908702801685e-12	30.83239717951952	6.090406004825741e-160
Volume_superiorparietal_RH	Height	0.12770968221419263	5.918658299963485e-156	7.80200472100593e-12	30.022712788455472	5.918658299524787e-156
Volume_superiortemporal_LH	Height	0.14732759751881874	1.9916632257469915e-207	1.3357433163961453e-11	41.47179906184237	1.991663225593599e-207
Volume_superiortemporal_RH	Height	0.16572327783629598	1.1571866624527455e-262	9.504960595467336e-12	41.73242335008911	1.1571866623603515e-262
Volume_supramarginal_LH	Height	0.14947395557877458	1.600853528029697e-213	7.190046471276913e-12	36.56078493243151	1.6008535278989908e-213
Volume_supramarginal_RH	Height	0.16147430086876405	2.672705252819263e-249	4.559740883301678e-12	34.581922909792546	2.672705252610468e-249
Volume_transversetemporal_LH	Height	0.07863712382089048	5.101508189758725e-60	8.257577126475432e-13	2.7462237441291535	5.101508189354813e-60
Volume_transversetemporal_RH	Height	0.08546802444746023	1.3263253169378805e-70	6.013953948376047e-13	2.249049136847378	1.326325316839179e-70
Volume_3rd_Ventricle	BMI	0.04883322244642887	3.7638760717399385e-24	-1.5355620829879616e-12	5.41153501271025	3.7638760714334945e-24
Volume_4th_Ventricle	BMI	0.011024243302873443	0.02217902834984325	8.925104120469847e-13	1.390835050725342	0.022179028348152247
Volume_5th_Ventricle	BMI	-0.0011016597931440505	0.8192083653235692	2.498640155354536e-16	-0.00014807649262160794	0.8192083652623778
Volume_Accumbens_area_LH	BMI	0.015967720469031173	0.0009228082908157224	9.437586790234027e-13	0.29857477543322464	0.000922808290744123
Volume_Accumbens_area_RH	BMI	0.003614860596667976	0.4532645409304328	6.572705576131078e-13	0.06465654430807388	0.4532645408951186
Volume_Amygdala_LH	BMI	0.028717718396555923	2.532549736475399e-09	3.033683640882437e-12	1.3272102077242764	2.5325497362810874e-09
Volume_Amygdala_RH	BMI	0.03806229150309861	2.795528180811115e-15	2.125534197934499e-12	1.7910736348447989	2.7955281805864154e-15
Volume_Brain_Stem	BMI	-0.014407414558643191	0.002796305215030735	2.2794607822713928e-11	-7.44296424051957	0.00279630521480481
Volume_BrainSeg	BMI	-0.026373789587304755	4.430638937902606e-08	1.3608881400060678e-09	-587.4148469663334	4.430638937557932e-08
Volume_BrainSegNotVent	BMI	-0.03140007697116538	7.209470477212164e-11	1.1691356071962335e-09	-674.7721687882818	7.209470476639577e-11
Volume_BrainSegNotVentSurf	BMI	-0.03204558749700448	2.9257598642929466e-11	1.3351560754649441e-09	-686.4438422610829	2.9257598640657595e-11
Volume_CC_Anterior	BMI	-0.04003247201099626	9.656483483983014e-17	1.318437304730516e-12	-1.526138797432389	9.656483483255041e-17
Volume_CC_Central	BMI	-0.040280008137019555	6.253039731316818e-17	6.002794777496208e-13	-1.0758853503799906	6.253039730824248e-17
Volume_CC_Mid_Anterior	BMI	-0.024812082864949472	2.6244177879741726e-07	6.712943398664808e-13	-0.6984060085945747	2.624417787779453e-07
Volume_CC_Mid_Posterior	BMI	-0.05401018060037401	3.4901220461345196e-29	5.762835032985376e-13	-1.3754785787683341	3.4901220458546327e-29
Volume_CC_Posterior	BMI	-0.03757713089158655	6.2426910651912375e-15	7.778329772259704e-13	-1.4130156618801615	6.242691064676611e-15
Volume_CSF	BMI	0.041682587379655585	5.073054090717975e-18	7.462120556102869e-13	2.468609212634481	5.0730540903245025e-18
Volume_Caudate_LH	BMI	0.013880406282665753	0.003977634722355013	2.3233508115223196e-12	1.3671786187680344	0.003977634722061098
Volume_Caudate_RH	BMI	0.02658684540635136	3.448496561103487e-08	2.1736374389334553e-12	2.7260282512046983	3.448496560833383e-08
Volume_Cerebellum_Cortex_LH	BMI	-0.047523703411437836	5.880151697834461e-23	7.263678843215467e-11	-57.37683480270844	5.880151697344011e-23
Volume_Cerebellum_Cortex_RH	BMI	-0.03820421903916363	2.20583018307332e-15	8.759278337960342e-11	-48.5747635720036	2.2058301829000836e-15
Volume_Cerebellum_White_Matter_LH	BMI	-0.05246663483294413	1.246853702917313e-27	1.6353207498559052e-11	-24.99172597930265	1.2468537028214495e-27
Volume_Cerebellum_White_Matter_RH	BMI	-0.016262595295136687	0.0007401680106655346	1.5345879334764605e-11	-8.234113145754673	0.0007401680106071004
Volume_CerebralWhiteMatter_LH	BMI	-0.037460544522722176	7.56079217405217e-15	2.745068800909543e-10	-213.84259957851697	7.560792173458569e-15
Volume_CerebralWhiteMatter_RH	BMI	-0.03348710124762183	3.663902582861846e-12	3.64363205018983e-10	-192.0144638655194	3.66390258257444e-12
Volume_Cortex_LH	BMI	-0.020521922195964538	2.0611073014763804e-05	3.511306037474327e-10	-98.84138281779107	2.061107301311326e-05
Volume_Cortex_RH	BMI	-0.011464108440989763	0.017380594476097896	2.4813824063750774e-10	-55.2645470156525	0.017380594474763048
Volume_EstimatedTotalIntraCranial	BMI	0.03309271617051863	6.525327911994203e-12	1.557609336129433e-09	995.8016768921003	6.525327911476755e-12
Volume_Hippocampus_LH	BMI	0.01868642012697777	0.00010564745031210514	6.067238154408465e-12	1.5995291113880272	0.00010564745030344888
Volume_Hippocampus_RH	BMI	0.019441584215966527	5.48447842013523e-05	6.290767619163336e-12	1.7628606884230942	5.4844784197039837e-05
Volume_Inf_Lat_Vent_LH	BMI	0.01186990241802252	0.013787393677002727	-1.2465612517921052e-12	0.764484820921192	0.013787393675968096
Volume_Inf_Lat_Vent_RH	BMI	0.010501875093582682	0.029338964115480717	-1.188407141122375e-12	0.6405698801849568	0.0293389641132401
Volume_Lateral_Ventricle_LH	BMI	0.02524745921528198	1.6147709170476616e-07	-2.1499661014524682e-11	42.04678181408392	1.6147709169165216e-07
Volume_Lateral_Ventricle_RH	BMI	0.020879232583204527	1.4754508431781251e-05	-2.1947430028706158e-11	30.352149242649077	1.4754508430637001e-05
Volume_Optic_Chiasm	BMI	0.050209971661471814	1.9323978507035142e-25	2.207298655873477e-13	0.6810898044450907	1.9323978505472327e-25
Volume_Pallidum_LH	BMI	-0.0415394714242875	6.580311251299873e-18	2.4283869679481376e-12	-2.0643218232975524	6.5803112507945615e-18
Volume_Pallidum_RH	BMI	-0.03229516837951077	2.0547199259526814e-11	2.646421061627946e-12	-1.609355126034707	2.05471992579554e-11
Volume_Putamen_LH	BMI	0.04606080998393169	1.1618744501152053e-21	6.32606117665637e-12	5.3173380040077225	1.1618744500251814e-21
Volume_Putamen_RH	BMI	0.039924022575226675	1.167201430730617e-16	6.8489172015310696e-12	4.624180167053597	1.1672014306394034e-16
Volume_SubCortGray	BMI	0.019921425785645715	3.5721508563092726e-05	5.7328428933086325e-11	18.845097239620856	3.5721508560242156e-05
Volume_SupraTentorial	BMI	-0.022920796783264655	1.97426306985421e-06	1.2630846021604162e-09	-470.9166132842773	1.9742630696933774e-06
Volume_SupraTentorialNotVent	BMI	-0.02766720899545974	9.397389265446778e-09	1.1696862948926893e-09	-548.5314187106621	9.397389264700413e-09
Volume_Thalamus_Proper_LH	BMI	-0.002753759175539494	0.5677772309252608	1.0965745060782695e-11	-0.4097903615289742	0.5677772308804592
Volume_Thalamus_Proper_RH	BMI	0.027092411695804085	1.8882469049342492e-08	7.80027925405787e-12	3.7770582434698206	1.8882469047839945e-08
Volume_TotalGray	BMI	-0.02241130629242879	3.314597922031384e-06	9.258860176833725e-10	-252.56680070479376	3.314597921780778e-06
Volume_VentralDC_LH	BMI	-0.02945777015003629	9.778781892656838e-10	4.7975137522017916e-12	-2.4722253360273614	9.778781891894732e-10
Volume_VentralDC_RH	BMI	-0.032906258225255294	8.552880352713631e-12	4.3670896330424036e-12	-2.659821802715353	8.55288035204773e-12
Volume_VentricleChoroid	BMI	0.02436865043942543	4.268960471155044e-07	-5.43252861498546e-11	77.60503510536338	4.2689604708241525e-07
Volume_WM_hypointensities	BMI	0.0377319006786261	4.836604264678813e-15	-1.0200995935230513e-11	24.633693482866818	4.836604264303245e-15
Volume_choroid_plexus_LH	BMI	0.02360736708899719	9.654999211103935e-07	-1.500617056581044e-13	1.165259219328341	9.654999210355476e-07
Volume_choroid_plexus_RH	BMI	0.028786604198695116	2.3201306058786284e-09	-1.8517578411602054e-13	1.3741858885530054	2.32013060569303e-09
Volume_non_WM_hypointensities	BMI	0.002562502032919094	0.5949701688487975	-5.71671855109866e-16	0.00193311945890207	0.5949701688033224
Volume_vessel_LH	BMI	0.0172566520963762	0.0003428936746930431	3.649944304970541e-14	0.16308067520835748	0.0003428936746658486
Volume_vessel_RH	BMI	0.022715006369802736	2.4370257785632014e-06	2.6379377752491826e-14	0.17344396794647096	2.437025778371925e-06
Volume_ratio_BrainSegVol_to_eTIV	BMI	-0.12272914883794425	4.3059075042626997e-144	6.3755322511014e-16	-0.0009149117747049081	4.30590750392298e-144
Volume_ratio_MaskVol_to_eTIV	BMI	-0.015294956346368668	0.0015063574679626613	8.988502173645127e-16	-0.00011776156171810841	0.001506357467843829
Area_caudalanteriorcingulate_LH	BMI	0.037506474001648575	7.0116827228803464e-15	9.749805881708737e-13	1.475936265048492	7.011682722326462e-15
Area_caudalanteriorcingulate_RH	BMI	0.00012736812590018057	0.9789181309156672	7.296949311475185e-13	0.004810430518537704	0.9789181308390267
Area_caudalmiddlefrontal_LH	BMI	-0.0032808304430095563	0.49607320220336	2.5282949734945615e-12	-0.26351167943656634	0.496073202163975
Area_caudalmiddlefrontal_RH	BMI	-0.0033209228565076257	0.4908236704323632	1.8241343809626457e-12	-0.25777757903491644	0.4908236703939296
Area_cuneus_LH	BMI	-0.03142495125093053	6.965505312079969e-11	1.6129629978320656e-12	-2.0202326591113637	6.96550531154468e-11
Area_cuneus_RH	BMI	-0.030374300877801276	2.914463262289317e-10	2.0681238639320387e-12	-1.7683186645890605	2.914463262059128e-10
Area_entorhinal_LH	BMI	0.005679836962036183	0.23863126111866753	3.4146730386291803e-13	0.1025922300077993	0.23863126109965432
Area_entorhinal_RH	BMI	6.086673179948139e-05	0.989924483168981	2.5736047046451513e-13	0.000993301028869032	0.9899244830913665
Area_fusiform_LH	BMI	-0.00832805188935306	0.0840124454365322	3.404959956852909e-12	-0.6057084704073187	0.08401244543010891
Area_fusiform_RH	BMI	-0.004860109306082536	0.31329077662293076	2.720050248170378e-12	-0.35631261939221076	0.31329077659852805
Area_inferiorparietal_LH	BMI	-0.05000787555976468	3.0033536655786417e-25	5.296821009281118e-12	-6.769630955000399	3.003353665357234e-25
Area_inferiorparietal_RH	BMI	-0.04049378956735655	4.287307965358675e-17	5.0438257013686384e-12	-6.199853412042446	4.287307965019561e-17
Area_inferiortemporal_LH	BMI	-0.03881974486600992	7.81675010227281e-16	3.39763688464994e-12	-3.6356804981398376	7.81675010166714e-16
Area_inferiortemporal_RH	BMI	-0.021643980223150568	7.0876541507918045e-06	4.168240537625808e-12	-2.1014999761310444	7.087654150212332e-06
[truncated: 172 more rows]

## Sheet: Suppl_Table_4b_ICV_vs_sMRI
Intracranial volume associated variants (N=64) tested for association with volumes of cortical and sub-cortical regions, all adjusted for ICV,(N=115).
[truncated: 7,644 more rows]

[truncated: 8 more sheets: Suppl_Table_5_Pathway_GSEA, Suppl_Table_6a_GC_Scan, Suppl_Table_6b_pheno_corr, Suppl_Table_7_prs_Variance, Suppl_Table_8a_MR_input, Suppl_Table_8b_MR_Analysis, Supple_Table_8c_MR_reverse_inpu, Suppl_Table_8d_MR_reverse]
